# Supplementary material for: Potential impacts of climate change on the geographic distribution of Achillea eriophora DC., a medicinal species endemic to Iran in southwestern Asia
Source: Ecol Evol. 2024 Apr 25;14(4):e11241. doi: 10.1002/ece3.11241 (PMC11045919; doi:10.1002/ece3.11241)
Supplement: Supplementary file 1 — Appendix S1. [file ECE3-14-e11241-s001.zip › Supplemantary(Table S4).xlsx]

## Sheet: calibration_results
Model	Partial_ROC	Omission rate (E=7%)	AICc	delta_AICc	W_AICc	Number of parameters
M_0.1_F_l_set_2	0	0.15625	1781.92	77.4792	6.18e-21	2
M_0.1_F_l_set_3	0	0.15625	1781.06	76.6197	9.5e-21	3
M_0.1_F_l_set_4	0	0.1875	1757.32	52.8828	1.36e-15	4
M_0.1_F_l_set_5	0	0.09375	1748.12	43.6842	1.35e-13	5
M_0.1_F_l_set_6	0	0.09375	1742.41	37.9681	2.35e-12	6
M_0.1_F_q_set_2	0	0.15625	1775.38	70.9457	1.62e-19	2
M_0.1_F_q_set_3	0	0.21875	1765.65	61.2117	2.11e-17	3
M_0.1_F_q_set_4	0	0.21875	1752.15	47.7135	1.8e-14	4
M_0.1_F_q_set_5	0	0.1875	1744.4	39.9578	8.71e-13	5
M_0.1_F_q_set_6	0	0.1875	1735.17	30.7352	8.77e-11	6
M_0.1_F_p_set_2	0	0.15625	1820.42	115.985	2.7e-29	1
M_0.1_F_p_set_3	0	0.15625	1799.45	95.0114	9.68e-25	3
M_0.1_F_p_set_4	0	0.15625	1723.13	18.688	3.63e-08	5
M_0.1_F_p_set_5	0	0.125	1729.41	24.9667	1.57e-09	9
M_0.1_F_p_set_6	0	0.125	1734.11	29.6756	1.49e-10	14
M_0.1_F_t_set_2	0	0.375	2089.36	384.917	1.08e-87	49
M_0.1_F_t_set_3	0	0.59375	NA	NA	NA	72
M_0.1_F_t_set_4	0	0.84375	NA	NA	NA	100
M_0.1_F_t_set_5	0	0.71875	NA	NA	NA	99
M_0.1_F_t_set_6	0	0.75	NA	NA	NA	109
M_0.1_F_h_set_2	0	0.28125	1788.64	84.1992	2.16e-22	24
M_0.1_F_h_set_3	0	0.21875	3630.18	1925.74	0	60
M_0.1_F_h_set_4	0	0.25	NA	NA	NA	91
M_0.1_F_h_set_5	0	0.3125	NA	NA	NA	88
M_0.1_F_h_set_6	0	0.3125	NA	NA	NA	95
M_0.1_F_lq_set_2	0	0.25	1755.14	50.7031	4.06e-15	4
M_0.1_F_lq_set_3	0	0.1875	1735.18	30.7422	8.78e-11	6
M_0.1_F_lq_set_4	0	0.1875	1714.82	10.3818	2.32e-06	8
M_0.1_F_lq_set_5	NA	0.25	1715.8	11.3586	1.42e-06	10
M_0.1_F_lq_set_6	NA	0.25	1716.91	12.474	8.14e-07	12
M_0.1_F_lp_set_2	0	0.15625	1759.88	55.443	3.8e-16	3
M_0.1_F_lp_set_3	0	0.21875	1737.92	33.4802	2.24e-11	5
M_0.1_F_lp_set_4	0	0.21875	1721.31	16.8713	9.05e-08	10
M_0.1_F_lp_set_5	0	0.15625	1725.31	20.8676	1.23e-08	13
M_0.1_F_lp_set_6	0	0.15625	1736.34	31.9036	4.93e-11	17
M_0.1_F_lt_set_2	0	0.375	2089.36	384.917	1.09e-87	49
M_0.1_F_lt_set_3	0	0.59375	NA	NA	NA	72
M_0.1_F_lt_set_4	0	0.84375	NA	NA	NA	100
M_0.1_F_lt_set_5	0	0.71875	NA	NA	NA	99
M_0.1_F_lt_set_6	0	0.78125	NA	NA	NA	109
M_0.1_F_lh_set_2	0	0.28125	1788.64	84.1992	2.17e-22	24
M_0.1_F_lh_set_3	0	0.21875	3630.18	1925.74	0	60
M_0.1_F_lh_set_4	0	0.25	NA	NA	NA	91
M_0.1_F_lh_set_5	0	0.3125	NA	NA	NA	91
M_0.1_F_lh_set_6	0	0.34375	NA	NA	NA	91
M_0.1_F_qp_set_2	0	0.25	1773.96	69.5206	3.35e-19	3
M_0.1_F_qp_set_3	0	0.1875	1728.27	23.8355	2.79e-09	6
M_0.1_F_qp_set_4	0	0.25	1704.44	0	0.000418058	8
M_0.1_F_qp_set_5	NA	0.25	1714.1	9.65661	3.35e-06	12
M_0.1_F_qp_set_6	NA	0.28125	1722.39	17.9478	5.3e-08	15
M_0.1_F_qt_set_2	0	0.375	2089.36	384.917	1.09e-87	49
M_0.1_F_qt_set_3	0	0.59375	NA	NA	NA	72
M_0.1_F_qt_set_4	0	0.84375	NA	NA	NA	100
M_0.1_F_qt_set_5	NA	0.78125	NA	NA	NA	99
M_0.1_F_qt_set_6	NA	0.75	NA	NA	NA	116
M_0.1_F_qh_set_2	0	0.28125	1788.64	84.1992	2.18e-22	24
M_0.1_F_qh_set_3	0	0.21875	3630.18	1925.74	0	60
M_0.1_F_qh_set_4	0	0.25	NA	NA	NA	91
M_0.1_F_qh_set_5	NA	0.3125	NA	NA	NA	88
M_0.1_F_qh_set_6	NA	0.34375	NA	NA	NA	96
M_0.1_F_pt_set_2	0	0.375	2089.36	384.917	1.09e-87	49
M_0.1_F_pt_set_3	0	0.59375	NA	NA	NA	72
M_0.1_F_pt_set_4	0	0.84375	NA	NA	NA	100
M_0.1_F_pt_set_5	NA	0.71875	NA	NA	NA	99
M_0.1_F_pt_set_6	0	0.75	NA	NA	NA	109
M_0.1_F_ph_set_2	0	0.28125	1811.85	107.408	1.99e-27	28
M_0.1_F_ph_set_3	0	0.21875	3630.18	1925.74	0	60
M_0.1_F_ph_set_4	0	0.3125	NA	NA	NA	93
M_0.1_F_ph_set_5	NA	0.28125	NA	NA	NA	99
M_0.1_F_ph_set_6	NA	0.3125	NA	NA	NA	95
M_0.1_F_th_set_2	0	0.40625	2450.59	746.153	3.96e-166	55
M_0.1_F_th_set_3	0	0.59375	NA	NA	NA	78
M_0.1_F_th_set_4	NA	0.78125	NA	NA	NA	104
M_0.1_F_th_set_5	NA	0.875	NA	NA	NA	105
M_0.1_F_th_set_6	NA	0.78125	NA	NA	NA	116
M_0.1_F_lqp_set_2	0	0.25	1749.19	44.7495	8.05e-14	5
M_0.1_F_lqp_set_3	0	0.1875	1731.03	26.5865	7.08e-10	7
M_0.1_F_lqp_set_4	0	0.25	1709.66	5.22127	3.09e-05	10
M_0.1_F_lqp_set_5	NA	0.25	1719.77	15.3277	1.97e-07	14
M_0.1_F_lqp_set_6	NA	0.25	1727.89	23.4505	3.4e-09	17
M_0.1_F_lqt_set_2	0	0.375	2089.36	384.917	1.1e-87	49
M_0.1_F_lqt_set_3	0	0.59375	NA	NA	NA	72
M_0.1_F_lqt_set_4	0	0.84375	NA	NA	NA	100
M_0.1_F_lqt_set_5	NA	0.78125	NA	NA	NA	99
M_0.1_F_lqt_set_6	NA	0.75	NA	NA	NA	109
M_0.1_F_lqh_set_2	0	0.28125	1788.64	84.1992	2.19e-22	24
M_0.1_F_lqh_set_3	0	0.21875	3630.18	1925.74	0	60
M_0.1_F_lqh_set_4	0	0.25	NA	NA	NA	91
M_0.1_F_lqh_set_5	NA	0.3125	NA	NA	NA	87
M_0.1_F_lqh_set_6	NA	0.34375	NA	NA	NA	99
M_0.1_F_lpt_set_2	0	0.375	2089.36	384.917	1.1e-87	49
M_0.1_F_lpt_set_3	0	0.59375	NA	NA	NA	72
M_0.1_F_lpt_set_4	0	0.84375	NA	NA	NA	100
M_0.1_F_lpt_set_5	0	0.71875	NA	NA	NA	99
M_0.1_F_lpt_set_6	0	0.78125	NA	NA	NA	109
M_0.1_F_lph_set_2	0	0.28125	1811.84	107.401	2.01e-27	28
M_0.1_F_lph_set_3	0	0.21875	3630.18	1925.74	0	60
M_0.1_F_lph_set_4	0	0.3125	NA	NA	NA	93
M_0.1_F_lph_set_5	NA	0.28125	NA	NA	NA	95
M_0.1_F_lph_set_6	NA	0.3125	NA	NA	NA	95
M_0.1_F_qpt_set_2	0	0.375	2089.36	384.917	1.1e-87	49
M_0.1_F_qpt_set_3	0	0.59375	NA	NA	NA	72
M_0.1_F_qpt_set_4	0	0.84375	NA	NA	NA	100
M_0.1_F_qpt_set_5	NA	0.6875	NA	NA	NA	99
M_0.1_F_qpt_set_6	NA	0.78125	NA	NA	NA	109
M_0.1_F_qph_set_2	0	0.28125	1805.29	100.853	5.31e-26	27
M_0.1_F_qph_set_3	0	0.21875	3630.18	1925.74	0	60
M_0.1_F_qph_set_4	0	0.28125	NA	NA	NA	85
M_0.1_F_qph_set_5	NA	0.3125	NA	NA	NA	92
M_0.1_F_qph_set_6	NA	0.3125	NA	NA	NA	98
M_0.1_F_qth_set_2	0	0.40625	2450.59	746.153	3.99e-166	55
M_0.1_F_qth_set_3	0	0.59375	NA	NA	NA	78
M_0.1_F_qth_set_4	NA	0.78125	NA	NA	NA	104
M_0.1_F_qth_set_5	NA	0.875	NA	NA	NA	105
M_0.1_F_qth_set_6	NA	0.78125	NA	NA	NA	114
M_0.1_F_pth_set_2	0	0.40625	2450.59	746.153	3.99e-166	55
M_0.1_F_pth_set_3	0	0.59375	NA	NA	NA	78
M_0.1_F_pth_set_4	NA	0.78125	NA	NA	NA	104
M_0.1_F_pth_set_5	NA	0.875	NA	NA	NA	105
M_0.1_F_pth_set_6	NA	0.78125	NA	NA	NA	116
M_0.1_F_lqpt_set_2	0	0.375	2089.36	384.917	1.1e-87	49
M_0.1_F_lqpt_set_3	0	0.59375	NA	NA	NA	72
M_0.1_F_lqpt_set_4	0	0.84375	NA	NA	NA	100
M_0.1_F_lqpt_set_5	NA	0.6875	NA	NA	NA	99
M_0.1_F_lqpt_set_6	NA	0.78125	NA	NA	NA	109
M_0.1_F_lqph_set_2	0	0.28125	1805.29	100.853	5.32e-26	27
M_0.1_F_lqph_set_3	0	0.21875	3630.18	1925.74	0	60
M_0.1_F_lqph_set_4	0	0.28125	NA	NA	NA	82
M_0.1_F_lqph_set_5	NA	0.3125	NA	NA	NA	90
M_0.1_F_lqph_set_6	NA	0.3125	NA	NA	NA	107
M_0.1_F_lqth_set_2	0	0.40625	2450.59	746.153	3.99e-166	55
M_0.1_F_lqth_set_3	0	0.59375	NA	NA	NA	78
M_0.1_F_lqth_set_4	NA	0.78125	NA	NA	NA	104
M_0.1_F_lqth_set_5	NA	0.875	NA	NA	NA	105
M_0.1_F_lqth_set_6	NA	0.78125	NA	NA	NA	116
M_0.1_F_lpth_set_2	0	0.40625	2450.59	746.153	4e-166	55
M_0.1_F_lpth_set_3	0	0.59375	NA	NA	NA	78
M_0.1_F_lpth_set_4	NA	0.78125	NA	NA	NA	104
M_0.1_F_lpth_set_5	NA	0.875	NA	NA	NA	105
M_0.1_F_lpth_set_6	NA	0.78125	NA	NA	NA	116
M_0.1_F_lqpth_set_2	0	0.40625	2450.59	746.153	4e-166	55
M_0.1_F_lqpth_set_3	0	0.59375	NA	NA	NA	78
M_0.1_F_lqpth_set_4	NA	0.78125	NA	NA	NA	104
M_0.1_F_lqpth_set_5	NA	0.875	NA	NA	NA	105
M_0.1_F_lqpth_set_6	NA	0.78125	NA	NA	NA	116
M_0.2_F_l_set_2	0	0.15625	1781.92	77.4852	6.33e-21	2
M_0.2_F_l_set_3	0	0.15625	1781.07	76.6271	9.73e-21	3
M_0.2_F_l_set_4	0	0.1875	1757.33	52.8957	1.38e-15	4
M_0.2_F_l_set_5	0	0.09375	1748.15	43.7093	1.37e-13	5
M_0.2_F_l_set_6	0	0.09375	1742.43	37.9946	2.38e-12	6
M_0.2_F_q_set_2	0	0.15625	1775.39	70.9517	1.66e-19	2
M_0.2_F_q_set_3	0	0.21875	1765.66	61.2165	2.16e-17	3
M_0.2_F_q_set_4	0	0.21875	1752.17	47.7263	1.84e-14	4
M_0.2_F_q_set_5	0	0.1875	1744.42	39.9826	8.84e-13	5
M_0.2_F_q_set_6	0	0.1875	1735.2	30.7582	8.91e-11	6
M_0.2_F_p_set_2	0	0.15625	1820.43	115.991	2.77e-29	1
M_0.2_F_p_set_3	0	0.15625	1799.53	95.0898	9.56e-25	3
M_0.2_F_p_set_4	0	0.15625	1726.82	22.3787	5.89e-09	6
M_0.2_F_p_set_5	0	0.125	1728.21	23.7729	2.93e-09	8
M_0.2_F_p_set_6	0	0.125	1731.74	27.297	5.04e-10	12
M_0.2_F_t_set_2	0	0.3125	1837.66	133.216	5.04e-33	35
M_0.2_F_t_set_3	0	0.4375	3123.58	1419.14	2.93811743440467e-312	59
M_0.2_F_t_set_4	0	0.53125	NA	NA	NA	85
M_0.2_F_t_set_5	0	0.53125	NA	NA	NA	87
M_0.2_F_t_set_6	0	0.59375	NA	NA	NA	92
M_0.2_F_h_set_2	0	0.25	1754.16	49.722	6.81e-15	14
M_0.2_F_h_set_3	0	0.1875	1782.37	77.9341	5.1e-21	26
M_0.2_F_h_set_4	0	0.21875	1993.7	289.258	6.59e-67	46
M_0.2_F_h_set_5	0	0.25	2018.46	314.021	2.77e-72	47
M_0.2_F_h_set_6	0	0.25	2348.27	643.833	6.67e-144	54
M_0.2_F_lq_set_2	0	0.25	1756.73	52.2927	1.89e-15	4
M_0.2_F_lq_set_3	0	0.21875	1737.23	32.7947	3.24e-11	6
M_0.2_F_lq_set_4	0	0.1875	1712.24	7.80293	8.65e-06	7
M_0.2_F_lq_set_5	NA	0.25	1714.2	9.76334	3.25e-06	9
M_0.2_F_lq_set_6	NA	0.25	1721.7	17.2632	7.64e-08	12
M_0.2_F_lp_set_2	0	0.15625	1763.8	59.3566	5.53e-17	3
M_0.2_F_lp_set_3	0	0.21875	1740.69	36.253	5.75e-12	5
M_0.2_F_lp_set_4	0	0.21875	1722.94	18.5055	4.11e-08	9
M_0.2_F_lp_set_5	0	0.125	1726.54	22.0984	6.82e-09	12
M_0.2_F_lp_set_6	0	0.15625	1719.14	14.698	2.76e-07	11
M_0.2_F_lt_set_2	0	0.3125	1847.75	143.311	3.26e-35	36
M_0.2_F_lt_set_3	0	0.4375	3123.48	1419.05	3.10072379614823e-312	59
M_0.2_F_lt_set_4	0	0.46875	NA	NA	NA	85
M_0.2_F_lt_set_5	0	0.5625	NA	NA	NA	87
M_0.2_F_lt_set_6	0	0.5625	NA	NA	NA	94
M_0.2_F_lh_set_2	0	0.25	1754.16	49.722	6.86e-15	14
M_0.2_F_lh_set_3	0	0.1875	1801.2	96.7585	4.19e-25	29
M_0.2_F_lh_set_4	0	0.21875	1993.7	289.258	6.64e-67	46
M_0.2_F_lh_set_5	0	0.25	1991.07	286.63	2.47e-66	46
M_0.2_F_lh_set_6	0	0.25	2704.84	1000.4	2.52e-221	57
M_0.2_F_qp_set_2	0	0.1875	1774.32	69.8838	2.88e-19	3
M_0.2_F_qp_set_3	0	0.21875	1730.94	26.5057	7.57e-10	6
M_0.2_F_qp_set_4	0	0.25	1707.01	2.57442	0.000119014	8
M_0.2_F_qp_set_5	0	0.25	1711.15	6.71281	1.5e-05	10
M_0.2_F_qp_set_6	0	0.25	1708.93	4.49158	4.57e-05	10
M_0.2_F_qt_set_2	0	0.375	1847.47	143.034	3.77e-35	36
M_0.2_F_qt_set_3	0	0.4375	3123.58	1419.14	2.97434940868445e-312	59
M_0.2_F_qt_set_4	0	0.5	NA	NA	NA	85
M_0.2_F_qt_set_5	NA	0.5625	NA	NA	NA	87
M_0.2_F_qt_set_6	NA	0.5625	NA	NA	NA	97
M_0.2_F_qh_set_2	0	0.25	1757.52	53.0801	1.29e-15	15
M_0.2_F_qh_set_3	0	0.1875	1801.33	96.8923	3.94e-25	29
M_0.2_F_qh_set_4	0	0.21875	1993.7	289.258	6.67e-67	46
M_0.2_F_qh_set_5	0	0.25	2018.46	314.021	2.8e-72	47
M_0.2_F_qh_set_6	0	0.25	2156.47	452.03	3.01e-102	51
M_0.2_F_pt_set_2	0	0.34375	1847.45	143.013	3.82e-35	36
M_0.2_F_pt_set_3	0	0.4375	3123.58	1419.14	2.98336829334691e-312	59
M_0.2_F_pt_set_4	0	0.53125	NA	NA	NA	85
M_0.2_F_pt_set_5	0	0.5625	NA	NA	NA	89
M_0.2_F_pt_set_6	0	0.5625	NA	NA	NA	93
M_0.2_F_ph_set_2	0	0.25	1750.65	46.211	4e-14	13
M_0.2_F_ph_set_3	0	0.1875	1782.38	77.9383	5.16e-21	26
M_0.2_F_ph_set_4	0	0.21875	1946.68	242.24	1.08e-56	44
M_0.2_F_ph_set_5	0	0.25	2220.83	516.394	3.19e-116	52
M_0.2_F_ph_set_6	0	0.25	2902.13	1197.69	3.65e-264	58
M_0.2_F_th_set_2	0	0.46875	1865.06	160.618	5.76e-39	38
M_0.2_F_th_set_3	0	0.5	NA	NA	NA	64
M_0.2_F_th_set_4	0	0.5625	NA	NA	NA	90
M_0.2_F_th_set_5	0	0.59375	NA	NA	NA	91
M_0.2_F_th_set_6	0	0.53125	NA	NA	NA	100
M_0.2_F_lqp_set_2	0	0.25	1756.35	51.9147	2.32e-15	5
M_0.2_F_lqp_set_3	0	0.21875	1730.97	26.5282	7.54e-10	6
M_0.2_F_lqp_set_4	0	0.25	1706.75	2.31309	0.000136778	8
M_0.2_F_lqp_set_5	NA	0.25	1713.31	8.86609	5.17e-06	11
M_0.2_F_lqp_set_6	0	0.25	1709.77	5.33047	3.03e-05	10
M_0.2_F_lqt_set_2	0	0.375	1847.47	143.034	3.8e-35	36
M_0.2_F_lqt_set_3	0	0.4375	3539.61	1835.17	0	60
M_0.2_F_lqt_set_4	0	0.5	NA	NA	NA	85
M_0.2_F_lqt_set_5	NA	0.5625	NA	NA	NA	87
M_0.2_F_lqt_set_6	NA	0.5625	NA	NA	NA	93
M_0.2_F_lqh_set_2	0	0.25	1757.52	53.0801	1.3e-15	15
M_0.2_F_lqh_set_3	0	0.1875	1801.33	96.8923	3.98e-25	29
M_0.2_F_lqh_set_4	0	0.21875	1970.36	265.917	7.88e-62	45
M_0.2_F_lqh_set_5	0	0.25	2018.58	314.14	2.66e-72	47
M_0.2_F_lqh_set_6	0	0.25	2556.39	851.947	4.39e-189	56
M_0.2_F_lpt_set_2	0	0.3125	1847.45	143.013	3.85e-35	36
M_0.2_F_lpt_set_3	0	0.4375	3123.58	1419.14	3.00891985120011e-312	59
M_0.2_F_lpt_set_4	0	0.53125	NA	NA	NA	85
M_0.2_F_lpt_set_5	0	0.5625	NA	NA	NA	89
M_0.2_F_lpt_set_6	0	0.5625	NA	NA	NA	93
M_0.2_F_lph_set_2	0	0.25	1750.65	46.211	4.04e-14	13
M_0.2_F_lph_set_3	0	0.1875	1782.38	77.9383	5.21e-21	26
M_0.2_F_lph_set_4	0	0.21875	1992.88	288.436	1.02e-66	46
M_0.2_F_lph_set_5	0	0.25	2359.36	654.921	2.67e-146	54
M_0.2_F_lph_set_6	0	0.25	2902.13	1197.69	3.68e-264	58
M_0.2_F_qpt_set_2	0	0.3125	1847.52	143.079	3.74e-35	36
M_0.2_F_qpt_set_3	0	0.4375	3123.58	1419.14	3.01814992996886e-312	59
M_0.2_F_qpt_set_4	0	0.5	NA	NA	NA	87
M_0.2_F_qpt_set_5	NA	0.5625	NA	NA	NA	89
M_0.2_F_qpt_set_6	0	0.5625	NA	NA	NA	96
M_0.2_F_qph_set_2	0	0.25	1750.65	46.211	4.05e-14	13
M_0.2_F_qph_set_3	0	0.1875	1823.38	118.943	6.51e-30	32
M_0.2_F_qph_set_4	0	0.21875	2085.39	380.948	8.33e-87	49
M_0.2_F_qph_set_5	0	0.25	2166.82	462.384	1.73e-104	51
M_0.2_F_qph_set_6	0	0.25	2555.92	851.481	5.57e-189	56
M_0.2_F_qth_set_2	0	0.46875	1865.06	160.618	5.82e-39	38
M_0.2_F_qth_set_3	0	0.5	NA	NA	NA	64
M_0.2_F_qth_set_4	0	0.5625	NA	NA	NA	90
M_0.2_F_qth_set_5	NA	0.59375	NA	NA	NA	91
M_0.2_F_qth_set_6	0	0.53125	NA	NA	NA	96
M_0.2_F_pth_set_2	0	0.46875	1865.06	160.618	5.82e-39	38
M_0.2_F_pth_set_3	0	0.5	NA	NA	NA	64
M_0.2_F_pth_set_4	0	0.5625	NA	NA	NA	90
M_0.2_F_pth_set_5	0	0.59375	NA	NA	NA	91
M_0.2_F_pth_set_6	0	0.5625	NA	NA	NA	100
M_0.2_F_lqpt_set_2	0	0.3125	1847.52	143.079	3.75e-35	36
M_0.2_F_lqpt_set_3	0	0.4375	3123.58	1419.14	3.03010071186716e-312	59
M_0.2_F_lqpt_set_4	0	0.5	NA	NA	NA	87
M_0.2_F_lqpt_set_5	0	0.5625	NA	NA	NA	89
M_0.2_F_lqpt_set_6	0	0.5625	NA	NA	NA	96
M_0.2_F_lqph_set_2	0	0.25	1750.65	46.211	4.06e-14	13
M_0.2_F_lqph_set_3	0	0.1875	1823.38	118.943	6.54e-30	32
M_0.2_F_lqph_set_4	0	0.21875	1969.15	264.706	1.46e-61	45
M_0.2_F_lqph_set_5	0	0.25	2121.96	417.52	9.57e-95	50
M_0.2_F_lqph_set_6	0	0.25	2555.92	851.481	5.59e-189	56
M_0.2_F_lqth_set_2	0	0.46875	1865.06	160.618	5.85e-39	38
M_0.2_F_lqth_set_3	0	0.5	NA	NA	NA	64
M_0.2_F_lqth_set_4	0	0.5625	NA	NA	NA	90
M_0.2_F_lqth_set_5	NA	0.59375	NA	NA	NA	91
M_0.2_F_lqth_set_6	0	0.53125	NA	NA	NA	100
M_0.2_F_lpth_set_2	0	0.46875	1865.06	160.618	5.85e-39	38
M_0.2_F_lpth_set_3	0	0.5	NA	NA	NA	64
M_0.2_F_lpth_set_4	0	0.5625	NA	NA	NA	90
M_0.2_F_lpth_set_5	0	0.59375	NA	NA	NA	91
M_0.2_F_lpth_set_6	0	0.5625	NA	NA	NA	100
M_0.2_F_lqpth_set_2	0	0.46875	1865.06	160.618	5.85e-39	38
M_0.2_F_lqpth_set_3	0	0.5	NA	NA	NA	64
M_0.2_F_lqpth_set_4	0	0.5625	NA	NA	NA	90
M_0.2_F_lqpth_set_5	NA	0.59375	NA	NA	NA	91
M_0.2_F_lqpth_set_6	0	0.5625	NA	NA	NA	99
M_0.3_F_l_set_2	0	0.15625	1781.93	77.4915	6.58e-21	2
M_0.3_F_l_set_3	0	0.15625	1781.07	76.635	1.01e-20	3
M_0.3_F_l_set_4	0	0.1875	1757.35	52.9094	1.43e-15	4
M_0.3_F_l_set_5	0	0.09375	1748.18	43.7365	1.41e-13	5
M_0.3_F_l_set_6	0	0.09375	1742.46	38.0237	2.45e-12	6
M_0.3_F_q_set_2	0	0.15625	1775.4	70.9583	1.73e-19	2
M_0.3_F_q_set_3	0	0.21875	1765.66	61.2228	2.25e-17	3
M_0.3_F_q_set_4	0	0.21875	1752.18	47.7403	1.9e-14	4
M_0.3_F_q_set_5	0	0.1875	1744.45	40.0115	9.08e-13	5
M_0.3_F_q_set_6	0	0.1875	1735.22	30.7854	9.16e-11	6
M_0.3_F_p_set_2	0	0.15625	1820.44	115.997	2.87e-29	1
M_0.3_F_p_set_3	0	0.1875	1799.63	95.1944	9.46e-25	3
M_0.3_F_p_set_4	0	0.15625	1728.43	23.9878	2.75e-09	6
M_0.3_F_p_set_5	0	0.125	1730.06	25.6211	1.21e-09	8
M_0.3_F_p_set_6	0	0.125	1738.54	34.1009	1.75e-11	13
M_0.3_F_t_set_2	0	0.21875	1785.75	81.3083	9.82e-22	26
M_0.3_F_t_set_3	0	0.40625	2056.73	352.293	1.41e-80	49
M_0.3_F_t_set_4	0	0.25	NA	NA	NA	69
M_0.3_F_t_set_5	0	0.28125	NA	NA	NA	68
M_0.3_F_t_set_6	0	0.28125	NA	NA	NA	83
M_0.3_F_h_set_2	0	0.25	1753.07	48.6326	1.22e-14	13
M_0.3_F_h_set_3	0	0.125	1746.87	42.4318	2.72e-13	18
M_0.3_F_h_set_4	0	0.21875	1782.5	78.0645	4.98e-21	30
M_0.3_F_h_set_5	0	0.25	1842.85	138.411	3.92e-34	37
M_0.3_F_h_set_6	0	0.25	1884	179.565	4.54e-43	41
M_0.3_F_lq_set_2	0	0.25	1758.88	54.4427	6.72e-16	4
M_0.3_F_lq_set_3	0	0.25	1738.34	33.8969	1.95e-11	6
M_0.3_F_lq_set_4	0	0.25	1715.26	10.8166	2e-06	7
M_0.3_F_lq_set_5	NA	0.25	1715.2	10.7576	2.06e-06	9
M_0.3_F_lq_set_6	NA	0.25	1722.34	17.9058	5.78e-08	12
M_0.3_F_lp_set_2	0	0.15625	1769.27	64.8295	3.74e-18	3
M_0.3_F_lp_set_3	0	0.21875	1744.84	40.4035	7.53e-13	5
M_0.3_F_lp_set_4	0	0.21875	1723.93	19.4923	2.62e-08	8
M_0.3_F_lp_set_5	0	0.125	1721.65	17.2095	8.2e-08	10
M_0.3_F_lp_set_6	0	0.125	1723.63	19.1903	3.05e-08	12
M_0.3_F_lt_set_2	0	0.3125	1786.23	81.7919	7.77e-22	26
M_0.3_F_lt_set_3	0	0.34375	2096.27	391.829	3.69e-89	50
M_0.3_F_lt_set_4	0	0.25	NA	NA	NA	69
M_0.3_F_lt_set_5	0	0.3125	NA	NA	NA	70
M_0.3_F_lt_set_6	0	0.34375	NA	NA	NA	81
M_0.3_F_lh_set_2	0	0.25	1756.33	51.8945	2.42e-15	14
M_0.3_F_lh_set_3	0	0.15625	1739.47	35.0327	1.11e-11	16
M_0.3_F_lh_set_4	0	0.21875	1815.37	110.934	3.66e-28	34
M_0.3_F_lh_set_5	0	0.25	1867.94	163.499	1.41e-39	39
M_0.3_F_lh_set_6	0	0.25	1938.35	233.91	7.24e-55	44
M_0.3_F_qp_set_2	0	0.1875	1774.86	70.4212	2.3e-19	3
M_0.3_F_qp_set_3	0	0.25	1734.08	29.6409	1.65e-10	6
M_0.3_F_qp_set_4	0	0.25	1708.77	4.33395	5.15e-05	8
M_0.3_F_qp_set_5	0	0.25	1712.93	8.48909	6.45e-06	10
M_0.3_F_qp_set_6	0	0.25	1714.66	10.2185	2.72e-06	11
M_0.3_F_qt_set_2	0	0.3125	1786.28	81.8367	7.64e-22	26
M_0.3_F_qt_set_3	0	0.375	2056.95	352.512	1.28e-80	49
M_0.3_F_qt_set_4	0	0.25	NA	NA	NA	70
M_0.3_F_qt_set_5	0	0.3125	NA	NA	NA	70
M_0.3_F_qt_set_6	0	0.34375	NA	NA	NA	84
M_0.3_F_qh_set_2	0	0.25	1753.22	48.785	1.15e-14	13
M_0.3_F_qh_set_3	0	0.15625	1750.99	46.5535	3.51e-14	19
M_0.3_F_qh_set_4	0	0.21875	1782.53	78.0911	4.98e-21	30
M_0.3_F_qh_set_5	0	0.25	1855.01	150.574	9.08e-37	38
M_0.3_F_qh_set_6	0	0.25	1868.8	164.365	9.19e-40	40
M_0.3_F_pt_set_2	0	0.3125	1785.58	81.1364	1.09e-21	26
M_0.3_F_pt_set_3	0	0.34375	2056.46	352.024	1.64e-80	49
M_0.3_F_pt_set_4	0	0.25	NA	NA	NA	69
M_0.3_F_pt_set_5	0	0.34375	NA	NA	NA	69
M_0.3_F_pt_set_6	0	0.3125	NA	NA	NA	81
M_0.3_F_ph_set_2	0	0.25	1752.89	48.4531	1.36e-14	13
M_0.3_F_ph_set_3	0	0.125	1746.87	42.4318	2.76e-13	18
M_0.3_F_ph_set_4	0	0.21875	1789.77	85.3274	1.34e-22	31
M_0.3_F_ph_set_5	0	0.21875	1895.83	191.394	1.25e-45	41
M_0.3_F_ph_set_6	0	0.25	1959.94	255.503	1.49e-59	45
M_0.3_F_th_set_2	0	0.21875	1813.56	109.119	9.15e-28	31
M_0.3_F_th_set_3	0	0.4375	2188.81	484.372	3e-109	52
M_0.3_F_th_set_4	0	0.3125	NA	NA	NA	70
M_0.3_F_th_set_5	0	0.375	NA	NA	NA	70
M_0.3_F_th_set_6	0	0.46875	NA	NA	NA	87
M_0.3_F_lqp_set_2	0	0.21875	1763.16	58.7196	8.05e-17	4
M_0.3_F_lqp_set_3	0	0.25	1734.3	29.8599	1.49e-10	6
M_0.3_F_lqp_set_4	0	0.25	1707.41	2.97554	0.000102563	7
M_0.3_F_lqp_set_5	0	0.25	1716.99	12.5496	8.55e-07	11
M_0.3_F_lqp_set_6	0	0.25	1717.36	12.9239	7.1e-07	12
M_0.3_F_lqt_set_2	0	0.3125	1786.28	81.8367	7.71e-22	26
M_0.3_F_lqt_set_3	0	0.375	2056.95	352.512	1.29e-80	49
M_0.3_F_lqt_set_4	0	0.21875	NA	NA	NA	70
M_0.3_F_lqt_set_5	0	0.3125	NA	NA	NA	70
M_0.3_F_lqt_set_6	0	0.34375	NA	NA	NA	81
M_0.3_F_lqh_set_2	0	0.25	1753.22	48.785	1.16e-14	13
M_0.3_F_lqh_set_3	0	0.15625	1750.99	46.5535	3.54e-14	19
M_0.3_F_lqh_set_4	0	0.21875	1790.18	85.737	1.1e-22	31
M_0.3_F_lqh_set_5	0	0.25	1843.35	138.912	3.12e-34	37
M_0.3_F_lqh_set_6	0	0.25	1938.7	234.263	6.16e-55	44
M_0.3_F_lpt_set_2	0	0.3125	1785.58	81.1364	1.1e-21	26
M_0.3_F_lpt_set_3	0	0.375	2056.46	352.024	1.65e-80	49
M_0.3_F_lpt_set_4	0	0.25	NA	NA	NA	69
M_0.3_F_lpt_set_5	0	0.34375	NA	NA	NA	69
M_0.3_F_lpt_set_6	0	0.3125	NA	NA	NA	81
M_0.3_F_lph_set_2	0	0.25	1752.89	48.4531	1.37e-14	13
M_0.3_F_lph_set_3	0	0.125	1746.87	42.4318	2.79e-13	18
M_0.3_F_lph_set_4	0	0.21875	1797.65	93.2111	2.63e-24	32
M_0.3_F_lph_set_5	0	0.21875	1895.83	191.394	1.26e-45	41
M_0.3_F_lph_set_6	0	0.25	1937.81	233.372	9.64e-55	44
M_0.3_F_qpt_set_2	0	0.3125	1785.58	81.1364	1.1e-21	26
M_0.3_F_qpt_set_3	0	0.40625	2056.58	352.139	1.57e-80	49
M_0.3_F_qpt_set_4	0	0.25	NA	NA	NA	68
M_0.3_F_qpt_set_5	0	0.3125	NA	NA	NA	71
M_0.3_F_qpt_set_6	0	0.34375	NA	NA	NA	84
M_0.3_F_qph_set_2	0	0.25	1752.89	48.4531	1.38e-14	13
M_0.3_F_qph_set_3	0	0.125	1759.48	55.0408	5.12e-16	21
M_0.3_F_qph_set_4	0	0.21875	1824.26	119.821	4.39e-30	35
M_0.3_F_qph_set_5	0	0.25	1912.24	207.798	3.46e-49	42
M_0.3_F_qph_set_6	0	0.25	1883.62	179.184	5.65e-43	41
M_0.3_F_qth_set_2	0	0.21875	1799.69	95.2497	9.52e-25	29
M_0.3_F_qth_set_3	0	0.4375	2188.81	484.372	3.03e-109	52
M_0.3_F_qth_set_4	0	0.3125	NA	NA	NA	70
M_0.3_F_qth_set_5	0	0.40625	NA	NA	NA	70
M_0.3_F_qth_set_6	0	0.46875	NA	NA	NA	84
M_0.3_F_pth_set_2	0	0.21875	1792.8	88.3589	2.99e-23	28
M_0.3_F_pth_set_3	0	0.4375	2188.81	484.372	3.04e-109	52
M_0.3_F_pth_set_4	0	0.34375	NA	NA	NA	70
M_0.3_F_pth_set_5	0	0.375	NA	NA	NA	72
M_0.3_F_pth_set_6	0	0.5	NA	NA	NA	87
M_0.3_F_lqpt_set_2	0	0.3125	1785.58	81.1364	1.11e-21	26
M_0.3_F_lqpt_set_3	0	0.40625	2056.58	352.139	1.57e-80	49
M_0.3_F_lqpt_set_4	0	0.25	NA	NA	NA	68
M_0.3_F_lqpt_set_5	0	0.3125	NA	NA	NA	71
M_0.3_F_lqpt_set_6	0	0.34375	NA	NA	NA	84
M_0.3_F_lqph_set_2	0	0.25	1752.89	48.4531	1.39e-14	13
M_0.3_F_lqph_set_3	0	0.125	1768.91	64.4741	4.6e-18	23
M_0.3_F_lqph_set_4	0	0.21875	1797.6	93.1624	2.71e-24	32
M_0.3_F_lqph_set_5	0	0.25	1912.24	207.798	3.47e-49	42
M_0.3_F_lqph_set_6	0	0.25	1883.62	179.184	5.68e-43	41
M_0.3_F_lqth_set_2	0	0.21875	1799.69	95.2497	9.57e-25	29
M_0.3_F_lqth_set_3	0	0.4375	2188.81	484.372	3.05e-109	52
M_0.3_F_lqth_set_4	0	0.3125	NA	NA	NA	70
M_0.3_F_lqth_set_5	0	0.40625	NA	NA	NA	70
M_0.3_F_lqth_set_6	0	0.46875	NA	NA	NA	88
M_0.3_F_lpth_set_2	0	0.21875	1792.8	88.3589	3e-23	28
M_0.3_F_lpth_set_3	0	0.4375	2188.81	484.372	3.05e-109	52
M_0.3_F_lpth_set_4	0	0.34375	NA	NA	NA	70
M_0.3_F_lpth_set_5	0	0.375	NA	NA	NA	72
M_0.3_F_lpth_set_6	0	0.5	NA	NA	NA	87
M_0.3_F_lqpth_set_2	0	0.21875	1792.8	88.3589	3.01e-23	28
M_0.3_F_lqpth_set_3	0	0.4375	2188.81	484.372	3.05e-109	52
M_0.3_F_lqpth_set_4	0	0.34375	NA	NA	NA	70
M_0.3_F_lqpth_set_5	0	0.375	NA	NA	NA	77
M_0.3_F_lqpth_set_6	0	0.46875	NA	NA	NA	87
M_0.4_F_l_set_2	0	0.15625	1781.94	77.4983	6.87e-21	2
M_0.4_F_l_set_3	0	0.15625	1781.08	76.6436	1.05e-20	3
M_0.4_F_l_set_4	0	0.1875	1757.36	52.9236	1.49e-15	4
M_0.4_F_l_set_5	0	0.09375	1748.2	43.7654	1.45e-13	5
M_0.4_F_l_set_6	0	0.09375	1742.49	38.0555	2.53e-12	6
M_0.4_F_q_set_2	0	0.15625	1775.4	70.9657	1.8e-19	2
M_0.4_F_q_set_3	0	0.21875	1765.67	61.2304	2.35e-17	3
M_0.4_F_q_set_4	0	0.21875	1752.19	47.7559	1.98e-14	4
M_0.4_F_q_set_5	0	0.1875	1744.48	40.0439	9.36e-13	5
M_0.4_F_q_set_6	0	0.1875	1735.26	30.8188	9.44e-11	6
M_0.4_F_p_set_2	0	0.15625	1820.44	116.005	3e-29	1
M_0.4_F_p_set_3	0	0.21875	1799.76	95.3244	9.29e-25	3
M_0.4_F_p_set_4	0	0.15625	1730.41	25.9719	1.07e-09	6
M_0.4_F_p_set_5	0	0.125	1732.01	27.575	4.79e-10	8
M_0.4_F_p_set_6	0	0.125	1738.28	33.8399	2.09e-11	12
M_0.4_F_t_set_2	0	0.21875	1766.08	61.6424	1.92e-17	19
M_0.4_F_t_set_3	0	0.1875	1845.92	141.478	8.85e-35	37
M_0.4_F_t_set_4	0	0.21875	2093.39	388.955	1.62e-88	50
M_0.4_F_t_set_5	0	0.25	2190.13	485.696	1.59e-109	52
M_0.4_F_t_set_6	0	0.21875	NA	NA	NA	64
M_0.4_F_h_set_2	0	0.25	1748.69	44.2462	1.15e-13	11
M_0.4_F_h_set_3	0	0.15625	1744.41	39.9756	9.74e-13	17
M_0.4_F_h_set_4	0	0.1875	1784.41	79.9661	2.02e-21	30
M_0.4_F_h_set_5	0	0.25	1789.03	84.5877	2e-22	31
M_0.4_F_h_set_6	0	0.25	1813.67	109.232	8.92e-28	35
M_0.4_F_lq_set_2	0	0.25	1761.8	57.3619	1.64e-16	4
M_0.4_F_lq_set_3	0	0.25	1740.09	35.653	8.48e-12	6
M_0.4_F_lq_set_4	0	0.25	1716.54	12.0973	1.11e-06	7
M_0.4_F_lq_set_5	0	0.25	1716.58	12.145	1.08e-06	9
M_0.4_F_lq_set_6	0	0.21875	1717.17	12.729	8.07e-07	10
M_0.4_F_lp_set_2	0	0.15625	1775.62	71.1851	1.63e-19	3
M_0.4_F_lp_set_3	0	0.21875	1747.73	43.2936	1.86e-13	5
M_0.4_F_lp_set_4	0	0.21875	1727.52	23.0846	4.56e-09	8
M_0.4_F_lp_set_5	0	0.125	1720.42	15.9801	1.59e-07	9
M_0.4_F_lp_set_6	0	0.125	1728.48	24.0375	2.83e-09	12
M_0.4_F_lt_set_2	0	0.3125	1768.23	63.7881	6.62e-18	19
M_0.4_F_lt_set_3	0	0.21875	1817.27	112.826	1.49e-28	34
M_0.4_F_lt_set_4	0	0.21875	2255.69	551.252	9.33e-124	53
M_0.4_F_lt_set_5	0	0.28125	2421.17	716.733	1.09e-159	55
M_0.4_F_lt_set_6	0	0.3125	NA	NA	NA	65
M_0.4_F_lh_set_2	0	0.25	1748.63	44.1877	1.2e-13	11
M_0.4_F_lh_set_3	0	0.15625	1744.36	39.9207	1.01e-12	17
M_0.4_F_lh_set_4	0	0.1875	1792.78	88.3366	3.1e-23	31
M_0.4_F_lh_set_5	0	0.25	1797.98	93.538	2.3e-24	32
M_0.4_F_lh_set_6	0	0.25	1847.01	142.566	5.2e-35	38
M_0.4_F_qp_set_2	0	0.1875	1775.5	71.0589	1.75e-19	3
M_0.4_F_qp_set_3	0	0.21875	1737.4	32.958	3.29e-11	6
M_0.4_F_qp_set_4	0	0.21875	1713.03	8.58922	6.45e-06	8
M_0.4_F_qp_set_5	0	0.25	1715.54	11.1032	1.83e-06	10
M_0.4_F_qp_set_6	0	0.25	1716.95	12.5154	9.06e-07	11
M_0.4_F_qt_set_2	0	0.25	1767.87	63.4296	7.97e-18	19
M_0.4_F_qt_set_3	0	0.21875	1836.45	132.011	1.02e-32	36
M_0.4_F_qt_set_4	0	0.21875	2192.28	487.838	5.53e-110	52
M_0.4_F_qt_set_5	0	0.28125	2422.3	717.863	6.22e-160	55
M_0.4_F_qt_set_6	0	0.28125	NA	NA	NA	64
M_0.4_F_qh_set_2	0	0.25	1748.85	44.4106	1.08e-13	11
M_0.4_F_qh_set_3	0	0.15625	1740.96	36.5259	5.55e-12	16
M_0.4_F_qh_set_4	0	0.1875	1800.3	95.8606	7.25e-25	32
M_0.4_F_qh_set_5	0	0.25	1789.64	85.1995	1.5e-22	31
M_0.4_F_qh_set_6	0	0.25	1859.45	155.01	1.04e-37	39
M_0.4_F_pt_set_2	0	0.3125	1767.54	63.0979	9.45e-18	19
M_0.4_F_pt_set_3	0	0.21875	1847.96	143.524	3.25e-35	37
M_0.4_F_pt_set_4	0	0.21875	2192.33	487.894	5.4e-110	52
M_0.4_F_pt_set_5	0	0.28125	2420.21	715.772	1.78e-159	55
M_0.4_F_pt_set_6	0	0.28125	NA	NA	NA	65
M_0.4_F_ph_set_2	0	0.25	1748.41	43.9706	1.35e-13	11
M_0.4_F_ph_set_3	0	0.15625	1744.41	39.9756	9.94e-13	17
M_0.4_F_ph_set_4	0	0.1875	1765.28	60.8412	2.93e-17	27
M_0.4_F_ph_set_5	0	0.1875	1781.71	77.268	7.94e-21	30
M_0.4_F_ph_set_6	0	0.1875	1859.16	154.723	1.2e-37	39
M_0.4_F_th_set_2	0	0.25	1775.76	71.3177	1.56e-19	22
M_0.4_F_th_set_3	0	0.1875	1911.66	207.217	4.81e-49	42
M_0.4_F_th_set_4	0	0.25	2533.11	828.667	5.45e-184	56
M_0.4_F_th_set_5	0	0.3125	2876.88	1172.44	1.22e-258	58
M_0.4_F_th_set_6	0	0.3125	NA	NA	NA	72
M_0.4_F_lqp_set_2	0	0.1875	1767.86	63.419	8.1e-18	3
M_0.4_F_lqp_set_3	0	0.21875	1737.36	32.9194	3.4e-11	6
M_0.4_F_lqp_set_4	0	0.21875	1713.46	9.01596	5.27e-06	8
M_0.4_F_lqp_set_5	0	0.25	1715.61	11.1697	1.8e-06	10
M_0.4_F_lqp_set_6	0	0.25	1716.72	12.2766	1.03e-06	11
M_0.4_F_lqt_set_2	0	0.25	1767.87	63.4296	8.07e-18	19
M_0.4_F_lqt_set_3	0	0.21875	1836.45	132.011	1.04e-32	36
M_0.4_F_lqt_set_4	0	0.21875	2192.28	487.838	5.6e-110	52
M_0.4_F_lqt_set_5	0	0.28125	2535.75	831.315	1.46e-184	56
M_0.4_F_lqt_set_6	0	0.28125	NA	NA	NA	66
M_0.4_F_lqh_set_2	0	0.25	1748.85	44.4106	1.09e-13	11
M_0.4_F_lqh_set_3	0	0.15625	1740.96	36.5259	5.63e-12	16
M_0.4_F_lqh_set_4	0	0.1875	1785.11	80.6684	1.46e-21	30
M_0.4_F_lqh_set_5	0	0.25	1789.81	85.3664	1.4e-22	31
M_0.4_F_lqh_set_6	0	0.25	1859.5	155.06	1.03e-37	39
M_0.4_F_lpt_set_2	0	0.3125	1771.73	67.292	1.18e-18	20
M_0.4_F_lpt_set_3	0	0.1875	1836.96	132.526	8.04e-33	36
M_0.4_F_lpt_set_4	0	0.21875	2192.33	487.894	5.47e-110	52
M_0.4_F_lpt_set_5	0	0.28125	2420.21	715.772	1.8e-159	55
M_0.4_F_lpt_set_6	0	0.28125	NA	NA	NA	65
M_0.4_F_lph_set_2	0	0.25	1748.41	43.9706	1.37e-13	11
M_0.4_F_lph_set_3	0	0.15625	1748.23	43.7901	1.49e-13	18
M_0.4_F_lph_set_4	0	0.1875	1771.36	66.918	1.42e-18	28
M_0.4_F_lph_set_5	0	0.1875	1781.71	77.268	8.04e-21	30
M_0.4_F_lph_set_6	0	0.21875	1803.61	99.1701	1.41e-25	34
M_0.4_F_qpt_set_2	0	0.28125	1767.54	63.0979	9.61e-18	19
M_0.4_F_qpt_set_3	0	0.1875	1836.82	132.379	8.69e-33	36
M_0.4_F_qpt_set_4	0	0.21875	2255.42	550.98	1.1e-123	53
M_0.4_F_qpt_set_5	0	0.28125	2534.93	830.489	2.22e-184	56
M_0.4_F_qpt_set_6	0	0.28125	NA	NA	NA	70
M_0.4_F_qph_set_2	0	0.25	1748.41	43.9706	1.37e-13	11
M_0.4_F_qph_set_3	0	0.15625	1740.68	36.2383	6.55e-12	16
M_0.4_F_qph_set_4	0	0.1875	1792.46	88.0243	3.73e-23	31
M_0.4_F_qph_set_5	0	0.25	1789.04	84.6051	2.06e-22	31
M_0.4_F_qph_set_6	0	0.25	1794.54	90.1001	1.32e-23	33
M_0.4_F_qth_set_2	0	0.25	1782.01	77.5757	6.93e-21	23
M_0.4_F_qth_set_3	0	0.1875	1881.88	177.436	1.43e-42	40
M_0.4_F_qth_set_4	0	0.25	2879.81	1175.37	2.88e-259	58
M_0.4_F_qth_set_5	0	0.3125	NA	NA	NA	64
M_0.4_F_qth_set_6	0	0.3125	NA	NA	NA	70
M_0.4_F_pth_set_2	0	0.25	1791.84	87.4031	5.1e-23	25
M_0.4_F_pth_set_3	0	0.1875	1950.24	245.805	2.05e-57	44
M_0.4_F_pth_set_4	0	0.25	2533.11	828.667	5.55e-184	56
M_0.4_F_pth_set_5	0	0.3125	4263.64	2559.2	0	61
M_0.4_F_pth_set_6	0	0.3125	NA	NA	NA	70
M_0.4_F_lqpt_set_2	0	0.28125	1771.73	67.292	1.19e-18	20
M_0.4_F_lqpt_set_3	0	0.1875	1836.82	132.379	8.75e-33	36
M_0.4_F_lqpt_set_4	0	0.21875	2255.42	550.98	1.11e-123	53
M_0.4_F_lqpt_set_5	0	0.28125	2534.93	830.489	2.24e-184	56
M_0.4_F_lqpt_set_6	0	0.28125	NA	NA	NA	70
M_0.4_F_lqph_set_2	0	0.25	1748.41	43.9706	1.38e-13	11
M_0.4_F_lqph_set_3	0	0.15625	1740.68	36.2383	6.6e-12	16
M_0.4_F_lqph_set_4	0	0.1875	1785.06	80.6222	1.52e-21	30
M_0.4_F_lqph_set_5	0	0.25	1789.04	84.6051	2.08e-22	31
M_0.4_F_lqph_set_6	0	0.25	1794.54	90.1001	1.33e-23	33
M_0.4_F_lqth_set_2	0	0.25	1798.03	93.5901	2.33e-24	26
M_0.4_F_lqth_set_3	0	0.1875	1896.96	192.524	7.65e-46	41
M_0.4_F_lqth_set_4	0	0.25	3157.25	1452.81	1.6469678304118e-319	59
M_0.4_F_lqth_set_5	0	0.3125	9810.71	8106.27	0	63
M_0.4_F_lqth_set_6	0	0.3125	NA	NA	NA	73
M_0.4_F_lpth_set_2	0	0.25	1791.84	87.4031	5.14e-23	25
M_0.4_F_lpth_set_3	0	0.1875	1950.24	245.805	2.06e-57	44
M_0.4_F_lpth_set_4	0	0.25	2533.11	828.667	5.6e-184	56
M_0.4_F_lpth_set_5	0	0.3125	4263.64	2559.2	0	61
M_0.4_F_lpth_set_6	0	0.3125	NA	NA	NA	70
M_0.4_F_lqpth_set_2	0	0.25	1797.35	92.9147	3.27e-24	26
M_0.4_F_lqpth_set_3	0	0.1875	1930.64	226.199	3.74e-53	43
M_0.4_F_lqpth_set_4	0	0.25	2533.11	828.667	5.61e-184	56
M_0.4_F_lqpth_set_5	0	0.3125	3569.86	1865.42	0	60
M_0.4_F_lqpth_set_6	0	0.3125	NA	NA	NA	70
M_0.5_F_l_set_2	0	0.15625	1781.94	77.5054	7.28e-21	2
M_0.5_F_l_set_3	0	0.15625	1781.09	76.6527	1.12e-20	3
M_0.5_F_l_set_4	0	0.1875	1757.38	52.939	1.57e-15	4
M_0.5_F_l_set_5	0	0.09375	1748.24	43.7963	1.52e-13	5
M_0.5_F_l_set_6	0	0.09375	1742.53	38.089	2.64e-12	6
M_0.5_F_q_set_2	0	0.15625	1775.41	70.9737	1.91e-19	2
M_0.5_F_q_set_3	0	0.21875	1765.68	61.2394	2.49e-17	3
M_0.5_F_q_set_4	0	0.21875	1752.21	47.7728	2.09e-14	4
M_0.5_F_q_set_5	0	0.1875	1744.52	40.079	9.79e-13	5
M_0.5_F_q_set_6	0	0.1875	1735.29	30.8547	9.87e-11	6
M_0.5_F_p_set_2	0	0.15625	1820.45	116.013	3.18e-29	1
M_0.5_F_p_set_3	0	0.21875	1799.92	95.4797	9.15e-25	3
M_0.5_F_p_set_4	0	0.15625	1732.82	28.3797	3.41e-10	6
M_0.5_F_p_set_5	0	0.125	1734.42	29.9815	1.53e-10	8
M_0.5_F_p_set_6	0	0.125	1743.79	39.3493	1.41e-12	12
M_0.5_F_t_set_2	0	0.21875	1756.84	52.4034	2.07e-15	15
M_0.5_F_t_set_3	0	0.1875	1776.12	71.6784	1.35e-19	27
M_0.5_F_t_set_4	0	0.21875	1803.58	99.1405	1.47e-25	35
M_0.5_F_t_set_5	0	0.21875	1823.29	118.847	7.74e-30	37
M_0.5_F_t_set_6	0	0.21875	1968.11	263.671	2.76e-61	46
M_0.5_F_h_set_2	0	0.25	1744.36	39.9206	1.07e-12	9
M_0.5_F_h_set_3	0	0.15625	1738.56	34.1176	1.94e-11	15
M_0.5_F_h_set_4	0	0.1875	1754.53	50.0936	6.6e-15	25
M_0.5_F_h_set_5	0	0.1875	1763.71	59.2752	6.69e-17	27
M_0.5_F_h_set_6	0	0.25	1774.86	70.4237	2.54e-19	30
M_0.5_F_lq_set_2	0	0.25	1764.93	60.4931	3.64e-17	4
M_0.5_F_lq_set_3	0	0.25	1739.79	35.3508	1.05e-11	5
M_0.5_F_lq_set_4	0	0.25	1718.56	14.1184	4.29e-07	7
M_0.5_F_lq_set_5	0	0.21875	1718.46	14.0212	4.5e-07	9
M_0.5_F_lq_set_6	0	0.21875	1717.77	13.3282	6.37e-07	10
M_0.5_F_lp_set_2	0	0.15625	1778.56	74.123	4.01e-20	2
M_0.5_F_lp_set_3	0	0.1875	1748.37	43.9311	1.44e-13	4
M_0.5_F_lp_set_4	0	0.21875	1729.09	24.6518	2.22e-09	8
M_0.5_F_lp_set_5	0	0.125	1723.1	18.6619	4.44e-08	9
M_0.5_F_lp_set_6	0	0.125	1720.28	15.8406	1.82e-07	9
M_0.5_F_lt_set_2	0	0.28125	1751.3	46.8562	3.35e-14	13
M_0.5_F_lt_set_3	0	0.1875	1751.07	46.6331	3.75e-14	22
M_0.5_F_lt_set_4	0	0.21875	1790.51	86.0734	1.02e-22	33
M_0.5_F_lt_set_5	0	0.28125	1839.93	135.491	1.9e-33	38
M_0.5_F_lt_set_6	0	0.25	2028.01	323.567	2.75e-74	48
M_0.5_F_lh_set_2	0	0.25	1747.17	42.7276	2.65e-13	10
M_0.5_F_lh_set_3	0	0.15625	1742.05	37.6099	3.42e-12	16
M_0.5_F_lh_set_4	0	0.1875	1762.01	57.5735	1.58e-16	26
M_0.5_F_lh_set_5	0	0.21875	1760.08	55.6377	4.17e-16	26
M_0.5_F_lh_set_6	0	0.1875	1782.38	77.9382	5.99e-21	31
M_0.5_F_qp_set_2	0	0.1875	1776.27	71.8306	1.27e-19	3
M_0.5_F_qp_set_3	0	0.21875	1740.04	35.5971	9.38e-12	6
M_0.5_F_qp_set_4	0	0.21875	1715.94	11.5044	1.6e-06	8
M_0.5_F_qp_set_5	0	0.25	1714.39	9.95305	3.48e-06	9
M_0.5_F_qp_set_6	0	0.21875	1715.39	10.9485	2.12e-06	10
M_0.5_F_qt_set_2	0	0.25	1751.77	47.3281	2.67e-14	13
M_0.5_F_qt_set_3	0	0.1875	1751.68	47.2424	2.78e-14	22
M_0.5_F_qt_set_4	0	0.21875	1819.52	115.079	5.18e-29	36
M_0.5_F_qt_set_5	0	0.28125	1829.03	124.589	4.46e-31	37
M_0.5_F_qt_set_6	0	0.28125	1947.27	242.832	9.41e-57	45
M_0.5_F_qh_set_2	0	0.25	1750.2	45.7625	5.85e-14	11
M_0.5_F_qh_set_3	0	0.15625	1742.34	37.8986	2.98e-12	16
M_0.5_F_qh_set_4	0	0.1875	1750.85	46.4067	4.24e-14	24
M_0.5_F_qh_set_5	0	0.25	1759.04	54.602	7.05e-16	26
M_0.5_F_qh_set_6	0	0.25	1782.29	77.8501	6.31e-21	31
M_0.5_F_pt_set_2	0	0.28125	1754.46	50.0181	6.98e-15	14
M_0.5_F_pt_set_3	0	0.1875	1746.54	42.0996	3.66e-13	21
M_0.5_F_pt_set_4	0	0.21875	1816.97	112.535	1.86e-28	36
M_0.5_F_pt_set_5	0	0.25	1836.98	132.546	8.39e-33	38
M_0.5_F_pt_set_6	0	0.25	2025.32	320.884	1.06e-73	48
M_0.5_F_ph_set_2	0	0.25	1746.95	42.5062	2.99e-13	10
M_0.5_F_ph_set_3	0	0.15625	1742.08	37.6437	3.41e-12	16
M_0.5_F_ph_set_4	0	0.1875	1745.04	40.6049	7.75e-13	23
M_0.5_F_ph_set_5	0	0.1875	1752.85	48.4071	1.57e-14	25
M_0.5_F_ph_set_6	0	0.1875	1754.26	49.8167	7.76e-15	27
M_0.5_F_th_set_2	0	0.25	1762.81	58.3734	1.08e-16	17
M_0.5_F_th_set_3	0	0.15625	1809.42	104.977	8.17e-27	32
M_0.5_F_th_set_4	0	0.25	1932.91	228.473	1.25e-53	44
M_0.5_F_th_set_5	0	0.3125	1930.27	225.831	4.67e-53	44
M_0.5_F_th_set_6	0	0.3125	2262.27	557.828	3.78e-125	53
M_0.5_F_lqp_set_2	0	0.1875	1768.99	64.5476	4.92e-18	3
M_0.5_F_lqp_set_3	0	0.21875	1740.11	35.6741	9.17e-12	6
M_0.5_F_lqp_set_4	0	0.21875	1715.75	11.3104	1.79e-06	8
M_0.5_F_lqp_set_5	0	0.25	1714.3	9.86375	3.69e-06	9
M_0.5_F_lqp_set_6	0	0.25	1715.62	11.1827	1.91e-06	10
M_0.5_F_lqt_set_2	0	0.25	1751.77	47.3281	2.71e-14	13
M_0.5_F_lqt_set_3	0	0.1875	1751.68	47.2424	2.83e-14	22
M_0.5_F_lqt_set_4	0	0.21875	1830.6	126.165	2.06e-31	37
M_0.5_F_lqt_set_5	0	0.28125	1827.27	122.834	1.09e-30	37
M_0.5_F_lqt_set_6	0	0.28125	2028.47	324.031	2.23e-74	48
M_0.5_F_lqh_set_2	0	0.25	1750.2	45.7625	5.94e-14	11
M_0.5_F_lqh_set_3	0	0.15625	1746.01	41.575	4.82e-13	17
M_0.5_F_lqh_set_4	0	0.1875	1761.89	57.449	1.72e-16	26
M_0.5_F_lqh_set_5	0	0.25	1759.52	55.0845	5.62e-16	26
M_0.5_F_lqh_set_6	0	0.25	1807.63	103.195	2.01e-26	34
M_0.5_F_lpt_set_2	0	0.28125	1754.38	49.9389	7.38e-15	14
M_0.5_F_lpt_set_3	0	0.1875	1746.54	42.0996	3.72e-13	21
M_0.5_F_lpt_set_4	0	0.21875	1816.97	112.535	1.89e-28	36
M_0.5_F_lpt_set_5	0	0.25	1836.98	132.546	8.52e-33	38
M_0.5_F_lpt_set_6	0	0.25	2060.43	355.99	2.57e-81	49
M_0.5_F_lph_set_2	0	0.25	1746.95	42.5062	3.04e-13	10
M_0.5_F_lph_set_3	0	0.15625	1742.06	37.6206	3.5e-12	16
M_0.5_F_lph_set_4	0	0.1875	1745.04	40.6049	7.87e-13	23
M_0.5_F_lph_set_5	0	0.1875	1752.85	48.4071	1.59e-14	25
M_0.5_F_lph_set_6	0	0.1875	1774.19	69.746	3.7e-19	30
M_0.5_F_qpt_set_2	0	0.25	1754.47	50.0283	7.09e-15	14
M_0.5_F_qpt_set_3	0	0.1875	1761.69	57.2525	1.91e-16	24
M_0.5_F_qpt_set_4	0	0.21875	1828.14	123.702	7.13e-31	37
M_0.5_F_qpt_set_5	0	0.28125	1862.29	157.852	2.74e-38	40
M_0.5_F_qpt_set_6	0	0.28125	2146.3	441.856	5.85e-100	51
M_0.5_F_qph_set_2	0	0.25	1746.95	42.5062	3.06e-13	10
M_0.5_F_qph_set_3	0	0.15625	1749.57	45.1346	8.22e-14	18
M_0.5_F_qph_set_4	0	0.1875	1755.38	50.9361	4.52e-15	25
M_0.5_F_qph_set_5	0	0.25	1758.59	54.1461	9.08e-16	26
M_0.5_F_qph_set_6	0	0.25	1760.53	56.0916	3.44e-16	28
M_0.5_F_qth_set_2	0	0.25	1758.61	54.1722	8.98e-16	16
M_0.5_F_qth_set_3	0	0.15625	1763.07	58.6306	9.66e-17	25
M_0.5_F_qth_set_4	0	0.25	1914.08	209.645	1.56e-49	43
M_0.5_F_qth_set_5	0	0.3125	1911.47	207.028	5.77e-49	43
M_0.5_F_qth_set_6	0	0.3125	2262.36	557.919	3.69e-125	53
M_0.5_F_pth_set_2	0	0.25	1755.5	51.0611	4.26e-15	15
M_0.5_F_pth_set_3	0	0.15625	1774.42	69.9826	3.32e-19	27
M_0.5_F_pth_set_4	0	0.21875	1954.81	250.374	2.24e-58	45
M_0.5_F_pth_set_5	0	0.28125	1910.75	206.313	8.28e-49	43
M_0.5_F_pth_set_6	0	0.28125	2544.9	840.461	1.64e-186	56
M_0.5_F_lqpt_set_2	0	0.25	1754.38	49.9439	7.47e-15	14
M_0.5_F_lqpt_set_3	0	0.1875	1761.69	57.2525	1.93e-16	24
M_0.5_F_lqpt_set_4	0	0.21875	1828.14	123.702	7.21e-31	37
M_0.5_F_lqpt_set_5	0	0.28125	1862.29	157.852	2.77e-38	40
M_0.5_F_lqpt_set_6	0	0.28125	2146.3	441.856	5.91e-100	51
M_0.5_F_lqph_set_2	0	0.25	1746.95	42.5062	3.09e-13	10
M_0.5_F_lqph_set_3	0	0.15625	1745.7	41.257	5.77e-13	17
M_0.5_F_lqph_set_4	0	0.1875	1750.11	45.6704	6.35e-14	24
M_0.5_F_lqph_set_5	0	0.25	1758.59	54.1461	9.18e-16	26
M_0.5_F_lqph_set_6	0	0.25	1754.19	49.7463	8.29e-15	27
M_0.5_F_lqth_set_2	0	0.25	1758.58	54.1452	9.19e-16	16
M_0.5_F_lqth_set_3	0	0.15625	1768.69	64.252	5.87e-18	26
M_0.5_F_lqth_set_4	0	0.25	1914.33	209.889	1.39e-49	43
M_0.5_F_lqth_set_5	0	0.3125	1977.71	273.272	2.41e-63	46
M_0.5_F_lqth_set_6	0	0.3125	2430.5	726.061	1.15e-161	55
M_0.5_F_lpth_set_2	0	0.25	1755.5	51.0611	4.31e-15	15
M_0.5_F_lpth_set_3	0	0.15625	1774.42	69.9826	3.36e-19	27
M_0.5_F_lpth_set_4	0	0.21875	1954.81	250.374	2.26e-58	45
M_0.5_F_lpth_set_5	0	0.28125	1910.75	206.313	8.36e-49	43
M_0.5_F_lpth_set_6	0	0.28125	2544.9	840.461	1.66e-186	56
M_0.5_F_lqpth_set_2	0	0.25	1755.58	51.1389	4.15e-15	15
M_0.5_F_lqpth_set_3	0	0.15625	1780.76	76.3245	1.41e-20	28
M_0.5_F_lqpth_set_4	0	0.21875	2006.34	301.902	1.47e-69	47
M_0.5_F_lqpth_set_5	0	0.3125	1910.62	206.179	8.97e-49	43
M_0.5_F_lqpth_set_6	0	0.3125	2544.81	840.366	1.74e-186	56
M_0.6_F_l_set_2	0	0.15625	1781.95	77.5131	7.81e-21	2
M_0.6_F_l_set_3	0	0.15625	1781.1	76.6626	1.2e-20	3
M_0.6_F_l_set_4	0	0.1875	1757.39	52.9549	1.68e-15	4
M_0.6_F_l_set_5	0	0.09375	1748.27	43.8292	1.61e-13	5
M_0.6_F_l_set_6	0	0.09375	1742.57	38.126	2.79e-12	6
M_0.6_F_q_set_2	0	0.15625	1775.42	70.9824	2.05e-19	2
M_0.6_F_q_set_3	0	0.21875	1765.69	61.2499	2.66e-17	3
M_0.6_F_q_set_4	0	0.21875	1752.23	47.7911	2.23e-14	4
M_0.6_F_q_set_5	0	0.1875	1744.56	40.1196	1.03e-12	5
M_0.6_F_q_set_6	0	0.1875	1735.34	30.8959	1.04e-10	6
M_0.6_F_p_set_2	0	0.15625	1820.46	116.022	3.41e-29	1
M_0.6_F_p_set_3	0	0.21875	1800.1	95.6602	9.01e-25	3
M_0.6_F_p_set_4	0	0.15625	1735.29	30.8507	1.07e-10	6
M_0.6_F_p_set_5	0	0.125	1734.15	29.712	1.89e-10	7
M_0.6_F_p_set_6	0	0.15625	1740.9	36.4574	6.47e-12	10
M_0.6_F_t_set_2	0	0.21875	1757.11	52.6735	1.95e-15	14
M_0.6_F_t_set_3	0	0.1875	1755.07	50.6279	5.42e-15	22
M_0.6_F_t_set_4	0	0.21875	1761.54	57.0988	2.14e-16	29
M_0.6_F_t_set_5	0	0.21875	1767.9	63.4632	8.86e-18	30
M_0.6_F_t_set_6	0	0.21875	1814.37	109.927	7.22e-28	36
M_0.6_F_h_set_2	0	0.1875	1745.5	41.0657	6.48e-13	9
M_0.6_F_h_set_3	0	0.15625	1736.14	31.6976	7.02e-11	14
M_0.6_F_h_set_4	0	0.1875	1768.25	63.8112	7.47e-18	27
M_0.6_F_h_set_5	0	0.1875	1749.62	45.1814	8.29e-14	24
M_0.6_F_h_set_6	0	0.1875	1770.37	65.9346	2.58e-18	29
M_0.6_F_lq_set_2	0	0.25	1769.08	64.6449	4.93e-18	4
M_0.6_F_lq_set_3	0	0.25	1742.01	37.5718	3.73e-12	5
M_0.6_F_lq_set_4	0	0.25	1717.91	13.4734	6.38e-07	6
M_0.6_F_lq_set_5	0	0.21875	1715.04	10.5972	2.69e-06	7
M_0.6_F_lq_set_6	0	0.21875	1721.38	16.94	1.13e-07	10
M_0.6_F_lp_set_2	0	0.15625	1778.59	74.1518	4.26e-20	2
M_0.6_F_lp_set_3	0	0.1875	1750.86	46.4218	4.48e-14	4
M_0.6_F_lp_set_4	0	0.21875	1733.45	29.0109	2.7e-10	8
M_0.6_F_lp_set_5	0	0.125	1725.29	20.8511	1.6e-08	9
M_0.6_F_lp_set_6	0	0.125	1723.68	19.2381	3.59e-08	9
M_0.6_F_lt_set_2	0	0.28125	1751.19	46.7512	3.81e-14	12
M_0.6_F_lt_set_3	0	0.1875	1743.4	38.9651	1.87e-12	19
M_0.6_F_lt_set_4	0	0.21875	1761.66	57.2211	2.03e-16	28
M_0.6_F_lt_set_5	0	0.28125	1767.32	62.8767	1.2e-17	29
M_0.6_F_lt_set_6	0	0.25	1818.37	113.931	9.86e-29	36
M_0.6_F_lh_set_2	0	0.1875	1748.33	43.8899	1.6e-13	10
M_0.6_F_lh_set_3	0	0.15625	1746.8	42.3638	3.43e-13	17
M_0.6_F_lh_set_4	0	0.1875	1764.45	60.0149	5.04e-17	26
M_0.6_F_lh_set_5	0	0.21875	1762.61	58.1743	1.26e-16	26
M_0.6_F_lh_set_6	0	0.1875	1802.08	97.6457	3.4e-25	33
M_0.6_F_qp_set_2	0	0.15625	1777.11	72.6675	9.02e-20	3
M_0.6_F_qp_set_3	0	0.21875	1743.07	38.6266	2.23e-12	6
M_0.6_F_qp_set_4	0	0.21875	1719.47	15.032	2.96e-07	8
M_0.6_F_qp_set_5	0	0.21875	1715.68	11.2424	1.97e-06	9
M_0.6_F_qp_set_6	0	0.21875	1717.08	12.6397	9.8e-07	10
M_0.6_F_qt_set_2	0	0.25	1752.03	47.5959	2.52e-14	12
M_0.6_F_qt_set_3	0	0.21875	1740.09	35.6524	9.87e-12	18
M_0.6_F_qt_set_4	0	0.21875	1767.69	63.2484	1.01e-17	29
M_0.6_F_qt_set_5	0	0.28125	1781.76	77.3189	8.85e-21	31
M_0.6_F_qt_set_6	0	0.28125	1798.46	94.0219	2.09e-24	34
M_0.6_F_qh_set_2	0	0.1875	1748.63	44.1913	1.38e-13	10
M_0.6_F_qh_set_3	0	0.15625	1747.15	42.707	2.91e-13	17
M_0.6_F_qh_set_4	0	0.1875	1753.13	48.6887	1.46e-14	24
M_0.6_F_qh_set_5	0	0.25	1756.58	52.1372	2.61e-15	25
M_0.6_F_qh_set_6	0	0.25	1800.68	96.2401	6.92e-25	33
M_0.6_F_pt_set_2	0	0.28125	1748.14	43.6987	1.78e-13	11
M_0.6_F_pt_set_3	0	0.1875	1742.43	37.994	3.08e-12	19
M_0.6_F_pt_set_4	0	0.21875	1760.41	55.9725	3.84e-16	28
M_0.6_F_pt_set_5	0	0.25	1779.3	74.8596	3.04e-20	31
M_0.6_F_pt_set_6	0	0.25	1839.64	135.204	2.4e-33	38
M_0.6_F_ph_set_2	0	0.1875	1748.27	43.8301	1.67e-13	10
M_0.6_F_ph_set_3	0	0.15625	1739.53	35.0909	1.32e-11	15
M_0.6_F_ph_set_4	0	0.1875	1762.99	58.5489	1.06e-16	26
M_0.6_F_ph_set_5	0	0.1875	1760.17	55.731	4.35e-16	26
M_0.6_F_ph_set_6	0	0.1875	1777	72.5597	9.65e-20	30
M_0.6_F_th_set_2	0	0.25	1763.39	58.9551	8.69e-17	16
M_0.6_F_th_set_3	0	0.15625	1770.82	66.3787	2.12e-18	25
M_0.6_F_th_set_4	0	0.25	1847.25	142.812	5.37e-35	38
M_0.6_F_th_set_5	0	0.25	1902.09	197.652	6.64e-47	42
M_0.6_F_th_set_6	0	0.28125	1879.36	174.917	5.74e-42	41
M_0.6_F_lqp_set_2	0	0.1875	1770.19	65.755	2.91e-18	3
M_0.6_F_lqp_set_3	0	0.21875	1743.27	38.8328	2.04e-12	6
M_0.6_F_lqp_set_4	0	0.21875	1716.59	12.1557	1.27e-06	7
M_0.6_F_lqp_set_5	0	0.21875	1715.79	11.3552	1.89e-06	9
M_0.6_F_lqp_set_6	0	0.21875	1716.78	12.338	1.16e-06	10
M_0.6_F_lqt_set_2	0	0.25	1752.03	47.5959	2.56e-14	12
M_0.6_F_lqt_set_3	0	0.21875	1740.09	35.6524	1e-11	18
M_0.6_F_lqt_set_4	0	0.21875	1775.08	70.6455	2.53e-19	30
M_0.6_F_lqt_set_5	0	0.28125	1788.83	84.3878	2.63e-22	32
M_0.6_F_lqt_set_6	0	0.25	1854.03	149.588	1.83e-36	39
M_0.6_F_lqh_set_2	0	0.1875	1748.63	44.1913	1.41e-13	10
M_0.6_F_lqh_set_3	0	0.15625	1750.97	46.5291	4.37e-14	18
M_0.6_F_lqh_set_4	0	0.1875	1770.1	65.6624	3.07e-18	27
M_0.6_F_lqh_set_5	0	0.25	1762.21	57.7751	1.58e-16	26
M_0.6_F_lqh_set_6	0	0.25	1810	105.559	6.66e-27	34
M_0.6_F_lpt_set_2	0	0.28125	1748.14	43.6987	1.81e-13	11
M_0.6_F_lpt_set_3	0	0.1875	1742.43	37.994	3.13e-12	19
M_0.6_F_lpt_set_4	0	0.21875	1760.41	55.9725	3.91e-16	28
M_0.6_F_lpt_set_5	0	0.25	1787.35	82.9148	5.52e-22	32
M_0.6_F_lpt_set_6	0	0.25	1866.44	161.999	3.71e-39	40
M_0.6_F_lph_set_2	0	0.1875	1748.27	43.8301	1.7e-13	10
M_0.6_F_lph_set_3	0	0.15625	1743.08	38.643	2.27e-12	16
M_0.6_F_lph_set_4	0	0.1875	1762.99	58.5489	1.08e-16	26
M_0.6_F_lph_set_5	0	0.1875	1749.27	44.8329	1.03e-13	24
M_0.6_F_lph_set_6	0	0.1875	1777.22	72.7854	8.76e-20	30
M_0.6_F_qpt_set_2	0	0.25	1751.31	46.8741	3.71e-14	12
M_0.6_F_qpt_set_3	0	0.1875	1735.97	31.5321	7.96e-11	17
M_0.6_F_qpt_set_4	0	0.21875	1782.44	78.0057	6.45e-21	31
M_0.6_F_qpt_set_5	0	0.28125	1814.15	109.71	8.43e-28	35
M_0.6_F_qpt_set_6	0	0.28125	1867.09	162.652	2.69e-39	40
M_0.6_F_qph_set_2	0	0.1875	1748.27	43.8301	1.7e-13	10
M_0.6_F_qph_set_3	0	0.15625	1750.62	46.1766	5.28e-14	18
M_0.6_F_qph_set_4	0	0.1875	1742.48	38.0426	3.08e-12	22
M_0.6_F_qph_set_5	0	0.25	1755.26	50.8246	5.17e-15	25
M_0.6_F_qph_set_6	0	0.25	1792.3	87.8568	4.7e-23	32
M_0.6_F_qth_set_2	0	0.25	1759.05	54.6118	7.79e-16	15
M_0.6_F_qth_set_3	0	0.15625	1754.43	49.9912	7.86e-15	22
M_0.6_F_qth_set_4	0	0.21875	1814.67	110.229	6.53e-28	35
M_0.6_F_qth_set_5	0	0.28125	1834.16	129.717	3.83e-32	37
M_0.6_F_qth_set_6	0	0.28125	1865.01	160.575	7.64e-39	40
M_0.6_F_pth_set_2	0	0.25	1758.75	54.3128	9.07e-16	15
M_0.6_F_pth_set_3	0	0.15625	1759.43	54.9885	6.48e-16	23
M_0.6_F_pth_set_4	0	0.21875	1796.03	91.5876	7.31e-24	33
M_0.6_F_pth_set_5	0	0.25	1843.55	139.114	3.5e-34	38
M_0.6_F_pth_set_6	0	0.25	1932.5	228.061	1.7e-53	44
M_0.6_F_lqpt_set_2	0	0.25	1751.31	46.8741	3.75e-14	12
M_0.6_F_lqpt_set_3	0	0.1875	1735.97	31.5321	8.05e-11	17
M_0.6_F_lqpt_set_4	0	0.21875	1774.95	70.5158	2.76e-19	30
M_0.6_F_lqpt_set_5	0	0.28125	1814.15	109.71	8.52e-28	35
M_0.6_F_lqpt_set_6	0	0.28125	1867.09	162.652	2.72e-39	40
M_0.6_F_lqph_set_2	0	0.1875	1748.27	43.8301	1.72e-13	10
M_0.6_F_lqph_set_3	0	0.15625	1746.84	42.3991	3.53e-13	17
M_0.6_F_lqph_set_4	0	0.1875	1742.48	38.0426	3.12e-12	22
M_0.6_F_lqph_set_5	0	0.25	1755.26	50.8246	5.23e-15	25
M_0.6_F_lqph_set_6	0	0.25	1792.4	87.9602	4.52e-23	32
M_0.6_F_lqth_set_2	0	0.25	1762.52	58.0852	1.39e-16	16
M_0.6_F_lqth_set_3	0	0.15625	1754.43	49.9912	7.95e-15	22
M_0.6_F_lqth_set_4	0	0.25	1825.04	120.601	3.7e-30	36
M_0.6_F_lqth_set_5	0	0.28125	1858.87	154.432	1.67e-37	39
M_0.6_F_lqth_set_6	0	0.28125	1850.81	146.369	9.39e-36	39
M_0.6_F_lpth_set_2	0	0.25	1758.75	54.3128	9.18e-16	15
M_0.6_F_lpth_set_3	0	0.15625	1759.47	55.0346	6.4e-16	23
M_0.6_F_lpth_set_4	0	0.21875	1796.03	91.5876	7.4e-24	33
M_0.6_F_lpth_set_5	0	0.25	1856.35	151.906	5.91e-37	39
M_0.6_F_lpth_set_6	0	0.25	1932.5	228.061	1.72e-53	44
M_0.6_F_lqpth_set_2	0	0.25	1758.85	54.4157	8.74e-16	15
M_0.6_F_lqpth_set_3	0	0.15625	1770.1	65.6575	3.17e-18	25
M_0.6_F_lqpth_set_4	0	0.21875	1824.89	120.455	4e-30	36
M_0.6_F_lqpth_set_5	0	0.28125	1821.31	116.873	2.4e-29	36
M_0.6_F_lqpth_set_6	0	0.28125	1895.13	190.686	2.25e-45	42
M_0.7_F_l_set_2	0	0.15625	1781.96	77.5211	8.43e-21	2
M_0.7_F_l_set_3	0	0.15625	1781.11	76.673	1.29e-20	3
M_0.7_F_l_set_4	0	0.1875	1757.41	52.9714	1.81e-15	4
M_0.7_F_l_set_5	0	0.09375	1748.3	43.864	1.72e-13	5
M_0.7_F_l_set_6	0	0.09375	1742.6	38.1647	2.97e-12	6
M_0.7_F_q_set_2	0	0.15625	1775.43	70.9917	2.21e-19	2
M_0.7_F_q_set_3	0	0.21875	1765.7	61.2616	2.87e-17	3
M_0.7_F_q_set_4	0	0.21875	1752.25	47.811	2.39e-14	4
M_0.7_F_q_set_5	0	0.1875	1744.6	40.1634	1.1e-12	5
M_0.7_F_q_set_6	0	0.1875	1735.38	30.9421	1.1e-10	6
M_0.7_F_p_set_2	0	0.15625	1820.47	116.032	3.68e-29	1
M_0.7_F_p_set_3	0	0.21875	1800.3	95.8657	8.81e-25	3
M_0.7_F_p_set_4	0	0.15625	1737.93	33.4915	3.09e-11	6
M_0.7_F_p_set_5	0	0.125	1733.72	29.2858	2.53e-10	6
M_0.7_F_p_set_6	0	0.15625	1744.1	39.6632	1.41e-12	10
M_0.7_F_t_set_2	0	0.21875	1749.76	45.3238	8.34e-14	11
M_0.7_F_t_set_3	0	0.1875	1741.01	36.5693	6.64e-12	18
M_0.7_F_t_set_4	0	0.21875	1765.72	61.2813	2.86e-17	29
M_0.7_F_t_set_5	0	0.21875	1765.63	61.1949	2.99e-17	29
M_0.7_F_t_set_6	0	0.21875	1793.52	89.0852	2.63e-23	33
M_0.7_F_h_set_2	0	0.1875	1743.74	39.2991	1.7e-12	8
M_0.7_F_h_set_3	0	0.15625	1743.99	39.5474	1.5e-12	16
M_0.7_F_h_set_4	0	0.1875	1739.2	34.7632	1.64e-11	21
M_0.7_F_h_set_5	0	0.1875	1746.92	42.4839	3.46e-13	23
M_0.7_F_h_set_6	0	0.1875	1766.05	61.61	2.44e-17	28
M_0.7_F_lq_set_2	0	0.21875	1767.36	62.9253	1.26e-17	3
M_0.7_F_lq_set_3	0	0.21875	1743.66	39.2231	1.77e-12	5
M_0.7_F_lq_set_4	0	0.21875	1719.81	15.3698	2.68e-07	6
M_0.7_F_lq_set_5	0	0.1875	1716.98	12.5396	1.1e-06	7
M_0.7_F_lq_set_6	0	0.1875	1719.42	14.9829	3.26e-07	9
M_0.7_F_lp_set_2	0	0.15625	1778.62	74.1833	4.55e-20	2
M_0.7_F_lp_set_3	0	0.15625	1753.62	49.1781	1.22e-14	4
M_0.7_F_lp_set_4	0	0.21875	1733.71	29.2682	2.58e-10	7
M_0.7_F_lp_set_5	0	0.125	1725.64	21.1961	1.46e-08	8
M_0.7_F_lp_set_6	0	0.125	1727.32	22.8845	6.29e-09	9
M_0.7_F_lt_set_2	0	0.25	1750.57	46.1267	5.64e-14	11
M_0.7_F_lt_set_3	0	0.1875	1735.09	30.6479	1.3e-10	16
M_0.7_F_lt_set_4	0	0.21875	1733.66	29.2179	2.65e-10	22
M_0.7_F_lt_set_5	0	0.25	1748.51	44.067	1.58e-13	25
M_0.7_F_lt_set_6	0	0.25	1759.46	55.0224	6.62e-16	28
M_0.7_F_lh_set_2	0	0.1875	1744.53	40.0867	1.16e-12	8
M_0.7_F_lh_set_3	0	0.15625	1752.07	47.6266	2.68e-14	18
M_0.7_F_lh_set_4	0	0.1875	1746.04	41.5964	5.46e-13	22
M_0.7_F_lh_set_5	0	0.21875	1754.06	49.6234	9.87e-15	24
M_0.7_F_lh_set_6	0	0.1875	1768.71	64.2721	6.51e-18	28
M_0.7_F_qp_set_2	0	0.15625	1775.51	71.0758	2.17e-19	2
M_0.7_F_qp_set_3	0	0.21875	1743.42	38.9789	2.03e-12	5
M_0.7_F_qp_set_4	0	0.21875	1716.94	12.4989	1.14e-06	6
M_0.7_F_qp_set_5	0	0.1875	1712.13	7.68909	1.26e-05	7
M_0.7_F_qp_set_6	0	0.21875	1722.02	17.5851	8.97e-08	11
M_0.7_F_qt_set_2	0	0.25	1748.42	43.9858	1.66e-13	10
M_0.7_F_qt_set_3	0	0.21875	1729.38	24.9416	2.27e-09	14
M_0.7_F_qt_set_4	0	0.21875	1742.5	38.0632	3.21e-12	24
M_0.7_F_qt_set_5	0	0.28125	1753.83	49.3905	1.12e-14	26
M_0.7_F_qt_set_6	0	0.28125	1772.85	68.4117	8.27e-19	30
M_0.7_F_qh_set_2	0	0.1875	1747.31	42.8691	2.91e-13	9
M_0.7_F_qh_set_3	0	0.15625	1744.69	40.255	1.08e-12	16
M_0.7_F_qh_set_4	0	0.1875	1736.26	31.8181	7.32e-11	20
M_0.7_F_qh_set_5	0	0.25	1753.15	48.7071	1.57e-14	24
M_0.7_F_qh_set_6	0	0.25	1787.3	82.8648	6.03e-22	31
M_0.7_F_pt_set_2	0	0.25	1746.43	41.9948	4.52e-13	10
M_0.7_F_pt_set_3	0	0.1875	1733.74	29.298	2.59e-10	16
M_0.7_F_pt_set_4	0	0.21875	1742.6	38.1612	3.08e-12	24
M_0.7_F_pt_set_5	0	0.21875	1735.95	31.5139	8.55e-11	23
M_0.7_F_pt_set_6	0	0.25	1752.62	48.1802	2.06e-14	27
M_0.7_F_ph_set_2	0	0.1875	1746.44	41.9999	4.52e-13	9
M_0.7_F_ph_set_3	0	0.15625	1744.02	39.5788	1.52e-12	16
M_0.7_F_ph_set_4	0	0.1875	1754.06	49.6204	1e-14	24
M_0.7_F_ph_set_5	0	0.1875	1756.66	52.2213	2.73e-15	25
M_0.7_F_ph_set_6	0	0.1875	1773.47	69.0343	6.11e-19	29
M_0.7_F_th_set_2	0	0.21875	1747.06	42.6239	3.32e-13	10
M_0.7_F_th_set_3	0	0.15625	1751.7	47.2575	3.28e-14	20
M_0.7_F_th_set_4	0	0.25	1757.48	53.0371	1.82e-15	27
M_0.7_F_th_set_5	0	0.28125	1768.14	63.7037	8.8e-18	29
M_0.7_F_th_set_6	0	0.28125	1776.6	72.1596	1.28e-19	31
M_0.7_F_lqp_set_2	0	0.15625	1771.44	66.9982	1.7e-18	3
M_0.7_F_lqp_set_3	0	0.21875	1743.47	39.0334	2.01e-12	5
M_0.7_F_lqp_set_4	0	0.21875	1716.95	12.5084	1.15e-06	6
M_0.7_F_lqp_set_5	0	0.1875	1712.12	7.67615	1.29e-05	7
M_0.7_F_lqp_set_6	0	0.21875	1724.92	20.4769	2.15e-08	12
M_0.7_F_lqt_set_2	0	0.25	1751.37	46.9353	3.87e-14	11
M_0.7_F_lqt_set_3	0	0.21875	1729.38	24.9416	2.31e-09	14
M_0.7_F_lqt_set_4	0	0.21875	1733.92	29.4794	2.39e-10	22
M_0.7_F_lqt_set_5	0	0.28125	1759.77	55.3281	5.83e-16	27
M_0.7_F_lqt_set_6	0	0.28125	1765.45	61.0093	3.41e-17	29
M_0.7_F_lqh_set_2	0	0.1875	1747.31	42.8691	2.96e-13	9
M_0.7_F_lqh_set_3	0	0.15625	1752.27	47.8343	2.48e-14	18
M_0.7_F_lqh_set_4	0	0.1875	1746.08	41.6446	5.47e-13	22
M_0.7_F_lqh_set_5	0	0.25	1764.96	60.5179	4.37e-17	26
M_0.7_F_lqh_set_6	0	0.25	1788.29	83.8503	3.75e-22	31
M_0.7_F_lpt_set_2	0	0.25	1749.45	45.0089	1.02e-13	11
M_0.7_F_lpt_set_3	0	0.1875	1733.77	29.3319	2.59e-10	16
M_0.7_F_lpt_set_4	0	0.21875	1742.9	38.4619	2.7e-12	24
M_0.7_F_lpt_set_5	0	0.25	1741.86	37.4219	4.54e-12	24
M_0.7_F_lpt_set_6	0	0.25	1765.84	61.4009	2.82e-17	29
M_0.7_F_lph_set_2	0	0.1875	1746.44	41.9999	4.61e-13	9
M_0.7_F_lph_set_3	0	0.15625	1743.99	39.5533	1.57e-12	16
M_0.7_F_lph_set_4	0	0.1875	1753.9	49.462	1.11e-14	24
M_0.7_F_lph_set_5	0	0.1875	1768.34	63.9005	8.1e-18	27
M_0.7_F_lph_set_6	0	0.1875	1780.44	75.9987	1.91e-20	30
M_0.7_F_qpt_set_2	0	0.25	1751.27	46.829	4.13e-14	11
M_0.7_F_qpt_set_3	0	0.1875	1736	31.5646	8.53e-11	16
M_0.7_F_qpt_set_4	0	0.21875	1743.33	38.8923	2.19e-12	24
M_0.7_F_qpt_set_5	0	0.28125	1741.9	37.4591	4.48e-12	24
M_0.7_F_qpt_set_6	0	0.28125	1759.42	54.9837	7.02e-16	28
M_0.7_F_qph_set_2	0	0.1875	1746.44	41.9999	4.63e-13	9
M_0.7_F_qph_set_3	0	0.15625	1744.16	39.7226	1.45e-12	16
M_0.7_F_qph_set_4	0	0.1875	1744.59	40.1465	1.17e-12	22
M_0.7_F_qph_set_5	0	0.25	1747.28	42.8409	3.05e-13	23
M_0.7_F_qph_set_6	0	0.25	1804.23	99.7905	1.31e-25	33
M_0.7_F_qth_set_2	0	0.21875	1752.36	47.9172	2.41e-14	12
M_0.7_F_qth_set_3	0	0.15625	1750.92	46.4789	4.95e-14	20
M_0.7_F_qth_set_4	0	0.25	1747.83	43.3884	2.32e-13	25
M_0.7_F_qth_set_5	0	0.25	1750.76	46.3213	5.37e-14	26
M_0.7_F_qth_set_6	0	0.28125	1784.17	79.727	2.99e-21	32
M_0.7_F_pth_set_2	0	0.21875	1751.84	47.4053	3.12e-14	12
M_0.7_F_pth_set_3	0	0.15625	1764.49	60.0508	5.61e-17	23
M_0.7_F_pth_set_4	0	0.21875	1752.15	47.7102	2.69e-14	26
M_0.7_F_pth_set_5	0	0.21875	1761.68	57.2414	2.29e-16	28
M_0.7_F_pth_set_6	0	0.21875	1783.89	79.4499	3.45e-21	32
M_0.7_F_lqpt_set_2	0	0.25	1751.27	46.829	4.18e-14	11
M_0.7_F_lqpt_set_3	0	0.1875	1736	31.5646	8.63e-11	16
M_0.7_F_lqpt_set_4	0	0.21875	1743.63	39.1904	1.91e-12	24
M_0.7_F_lqpt_set_5	0	0.28125	1747.32	42.8764	3.02e-13	25
M_0.7_F_lqpt_set_6	0	0.28125	1753.46	49.0211	1.4e-14	27
M_0.7_F_lqph_set_2	0	0.1875	1746.44	41.9999	4.69e-13	9
M_0.7_F_lqph_set_3	0	0.15625	1751.73	47.2939	3.33e-14	18
M_0.7_F_lqph_set_4	0	0.1875	1744.58	40.1405	1.19e-12	22
M_0.7_F_lqph_set_5	0	0.25	1747.27	42.8302	3.1e-13	23
M_0.7_F_lqph_set_6	0	0.25	1787.9	83.4646	4.66e-22	31
M_0.7_F_lqth_set_2	0	0.21875	1752.36	47.9172	2.44e-14	12
M_0.7_F_lqth_set_3	0	0.15625	1750.92	46.4854	5e-14	20
M_0.7_F_lqth_set_4	0	0.21875	1753.23	48.7953	1.58e-14	26
M_0.7_F_lqth_set_5	0	0.25	1764.29	59.8529	6.26e-17	28
M_0.7_F_lqth_set_6	0	0.28125	1801.69	97.2501	4.75e-25	34
M_0.7_F_lpth_set_2	0	0.21875	1751.84	47.4053	3.16e-14	12
M_0.7_F_lpth_set_3	0	0.15625	1764.49	60.0508	5.68e-17	23
M_0.7_F_lpth_set_4	0	0.21875	1752.18	47.7404	2.68e-14	26
M_0.7_F_lpth_set_5	0	0.21875	1761.68	57.2414	2.32e-16	28
M_0.7_F_lpth_set_6	0	0.21875	1783.89	79.4499	3.49e-21	32
M_0.7_F_lqpth_set_2	0	0.21875	1755.06	50.6238	6.35e-15	13
M_0.7_F_lqpth_set_3	0	0.15625	1760.43	55.9898	4.34e-16	22
M_0.7_F_lqpth_set_4	0	0.21875	1764.36	59.9222	6.08e-17	28
M_0.7_F_lqpth_set_5	0	0.28125	1749.76	45.3198	9.02e-14	26
M_0.7_F_lqpth_set_6	0	0.3125	1792.41	87.9716	4.94e-23	33
M_0.8_F_l_set_2	0	0.15625	1781.97	77.5294	9.15e-21	2
M_0.8_F_l_set_3	0	0.15625	1781.12	76.6841	1.4e-20	3
M_0.8_F_l_set_4	0	0.1875	1757.43	52.9888	1.95e-15	4
M_0.8_F_l_set_5	0	0.09375	1748.34	43.9007	1.84e-13	5
M_0.8_F_l_set_6	0	0.09375	1742.65	38.2065	3.17e-12	6
M_0.8_F_q_set_2	0	0.15625	1775.44	71.0017	2.4e-19	2
M_0.8_F_q_set_3	0	0.21875	1765.71	61.2749	3.11e-17	3
M_0.8_F_q_set_4	0	0.21875	1752.27	47.8322	2.58e-14	4
M_0.8_F_q_set_5	0	0.1875	1744.65	40.2102	1.17e-12	5
M_0.8_F_q_set_6	0	0.1875	1735.43	30.9922	1.17e-10	6
M_0.8_F_p_set_2	0	0.15625	1820.48	116.042	3.99e-29	1
M_0.8_F_p_set_3	0	0.21875	1800.54	96.0961	8.57e-25	3
M_0.8_F_p_set_4	0	0.21875	1740.67	36.2358	8.54e-12	6
M_0.8_F_p_set_5	0	0.125	1735.43	30.9956	1.17e-10	6
M_0.8_F_p_set_6	0	0.15625	1740.94	36.4997	7.5e-12	8
M_0.8_F_t_set_2	0	0.21875	1747.98	43.5386	2.22e-13	10
M_0.8_F_t_set_3	0	0.1875	1740.11	35.673	1.13e-11	17
M_0.8_F_t_set_4	0	0.21875	1746	41.5627	5.97e-13	25
M_0.8_F_t_set_5	0	0.21875	1745.9	41.4653	6.28e-13	25
M_0.8_F_t_set_6	0	0.21875	1756.49	52.0495	3.16e-15	27
M_0.8_F_h_set_2	0	0.1875	1741.83	37.3953	4.81e-12	7
M_0.8_F_h_set_3	0	0.15625	1737.83	33.392	3.56e-11	14
M_0.8_F_h_set_4	0	0.1875	1744.99	40.5525	9.93e-13	22
M_0.8_F_h_set_5	0	0.1875	1758.66	54.2224	1.07e-15	25
M_0.8_F_h_set_6	0	0.1875	1761.99	57.5518	2.02e-16	27
M_0.8_F_lq_set_2	0	0.1875	1767.86	63.419	1.08e-17	3
M_0.8_F_lq_set_3	0	0.21875	1745	40.5638	9.9e-13	5
M_0.8_F_lq_set_4	0	0.21875	1722.09	17.6481	9.38e-08	6
M_0.8_F_lq_set_5	0	0.1875	1718.76	14.3224	4.95e-07	7
M_0.8_F_lq_set_6	0	0.1875	1720.75	16.3105	1.83e-07	9
M_0.8_F_lp_set_2	0	0.15625	1778.66	74.2176	4.89e-20	2
M_0.8_F_lp_set_3	0	0.15625	1756.5	52.0582	3.17e-15	4
M_0.8_F_lp_set_4	0	0.21875	1736.57	32.1287	6.74e-11	7
M_0.8_F_lp_set_5	0	0.125	1725.82	21.3815	1.46e-08	7
M_0.8_F_lp_set_6	0	0.125	1727.37	22.9336	6.7e-09	8
M_0.8_F_lt_set_2	0	0.25	1749.09	44.6523	1.29e-13	10
M_0.8_F_lt_set_3	0	0.25	1730.76	26.3249	1.23e-09	14
M_0.8_F_lt_set_4	0	0.21875	1732.57	28.1315	4.99e-10	21
M_0.8_F_lt_set_5	0	0.25	1741.56	37.1251	5.57e-12	23
M_0.8_F_lt_set_6	0	0.25	1753.39	48.9522	1.51e-14	26
M_0.8_F_lh_set_2	0	0.1875	1743.54	39.102	2.07e-12	7
M_0.8_F_lh_set_3	0	0.15625	1746.14	41.7006	5.66e-13	16
M_0.8_F_lh_set_4	0	0.1875	1743.82	39.3765	1.81e-12	21
M_0.8_F_lh_set_5	0	0.1875	1751.3	46.8581	4.3e-14	23
M_0.8_F_lh_set_6	0	0.1875	1743.48	39.0366	2.15e-12	23
M_0.8_F_qp_set_2	0	0.15625	1775.54	71.1057	2.34e-19	2
M_0.8_F_qp_set_3	0	0.21875	1742.25	37.8152	3.96e-12	4
M_0.8_F_qp_set_4	0	0.21875	1716.63	12.1894	1.46e-06	5
M_0.8_F_qp_set_5	0	0.1875	1713.59	9.15428	6.64e-06	7
M_0.8_F_qp_set_6	0	0.21875	1718.1	13.6651	6.97e-07	9
M_0.8_F_qt_set_2	0	0.25	1749.77	45.3301	9.28e-14	10
M_0.8_F_qt_set_3	0	0.21875	1732.03	27.5864	6.62e-10	14
M_0.8_F_qt_set_4	0	0.21875	1736.23	31.7945	8.07e-11	22
M_0.8_F_qt_set_5	0	0.28125	1746.71	42.2733	4.29e-13	24
M_0.8_F_qt_set_6	0	0.28125	1758.38	53.939	1.26e-15	27
M_0.8_F_qh_set_2	0	0.1875	1746.13	41.6889	5.75e-13	8
M_0.8_F_qh_set_3	0	0.15625	1739.32	34.881	1.73e-11	14
M_0.8_F_qh_set_4	0	0.1875	1742.44	37.998	3.64e-12	21
M_0.8_F_qh_set_5	0	0.25	1749.77	45.3294	9.33e-14	23
M_0.8_F_qh_set_6	0	0.25	1737.23	32.7935	4.92e-11	22
M_0.8_F_pt_set_2	0	0.25	1747.72	43.2857	2.59e-13	10
M_0.8_F_pt_set_3	0	0.1875	1732.89	28.4475	4.33e-10	15
M_0.8_F_pt_set_4	0	0.21875	1736.2	31.7579	8.28e-11	22
M_0.8_F_pt_set_5	0	0.21875	1724.92	20.4832	2.33e-08	20
M_0.8_F_pt_set_6	0	0.21875	1740.31	35.8725	1.06e-11	24
M_0.8_F_ph_set_2	0	0.1875	1744.54	40.1017	1.28e-12	8
M_0.8_F_ph_set_3	0	0.15625	1748.57	44.1343	1.7e-13	17
M_0.8_F_ph_set_4	0	0.1875	1745.47	41.0348	8.03e-13	22
M_0.8_F_ph_set_5	0	0.1875	1753.29	48.8485	1.62e-14	24
M_0.8_F_ph_set_6	0	0.1875	1746.11	41.6682	5.86e-13	24
M_0.8_F_th_set_2	0	0.21875	1747.93	43.492	2.36e-13	10
M_0.8_F_th_set_3	0	0.15625	1734.77	30.3345	1.7e-10	15
M_0.8_F_th_set_4	0	0.25	1743.23	38.7877	2.48e-12	24
M_0.8_F_th_set_5	0	0.25	1747.28	42.8457	3.26e-13	25
M_0.8_F_th_set_6	0	0.25	1730.4	25.9593	1.52e-09	23
M_0.8_F_lqp_set_2	0	0.15625	1772.98	68.5414	8.59e-19	3
M_0.8_F_lqp_set_3	0	0.21875	1742.27	37.8317	4.01e-12	4
M_0.8_F_lqp_set_4	0	0.21875	1716.83	12.3874	1.34e-06	5
M_0.8_F_lqp_set_5	0	0.1875	1713.65	9.21394	6.57e-06	7
M_0.8_F_lqp_set_6	0	0.21875	1723.85	19.414	4.01e-08	11
M_0.8_F_lqt_set_2	0	0.25	1749.86	45.4242	9.02e-14	10
M_0.8_F_lqt_set_3	0	0.21875	1732.03	27.5864	6.75e-10	14
M_0.8_F_lqt_set_4	0	0.21875	1737.75	33.3081	3.86e-11	22
M_0.8_F_lqt_set_5	0	0.28125	1746.65	42.2134	4.5e-13	24
M_0.8_F_lqt_set_6	0	0.28125	1758.46	54.0248	1.23e-15	27
M_0.8_F_lqh_set_2	0	0.1875	1748.73	44.2888	1.6e-13	9
M_0.8_F_lqh_set_3	0	0.15625	1739.32	34.881	1.76e-11	14
M_0.8_F_lqh_set_4	0	0.1875	1747.87	43.4354	2.45e-13	22
M_0.8_F_lqh_set_5	0	0.25	1755.7	51.2631	4.9e-15	24
M_0.8_F_lqh_set_6	0	0.25	1770.64	66.197	2.8e-18	28
M_0.8_F_lpt_set_2	0	0.25	1750.88	46.4396	5.47e-14	11
M_0.8_F_lpt_set_3	0	0.1875	1729.71	25.2717	2.16e-09	14
M_0.8_F_lpt_set_4	0	0.21875	1737.02	32.5767	5.61e-11	22
M_0.8_F_lpt_set_5	0	0.21875	1730.46	26.0234	1.49e-09	21
M_0.8_F_lpt_set_6	0	0.21875	1752.33	47.8863	2.66e-14	26
M_0.8_F_lph_set_2	0	0.1875	1744.54	40.1017	1.3e-12	8
M_0.8_F_lph_set_3	0	0.15625	1748.57	44.1343	1.74e-13	17
M_0.8_F_lph_set_4	0	0.1875	1745.47	41.0348	8.19e-13	22
M_0.8_F_lph_set_5	0	0.1875	1753.29	48.8485	1.65e-14	24
M_0.8_F_lph_set_6	0	0.1875	1751.23	46.7874	4.62e-14	25
M_0.8_F_qpt_set_2	0	0.25	1749.61	45.1741	1.04e-13	10
M_0.8_F_qpt_set_3	0	0.21875	1731.64	27.2056	8.27e-10	14
M_0.8_F_qpt_set_4	0	0.21875	1737.64	33.2019	4.13e-11	22
M_0.8_F_qpt_set_5	0	0.28125	1731.17	26.7292	1.05e-09	21
M_0.8_F_qpt_set_6	0	0.28125	1765.06	60.6215	4.6e-17	28
M_0.8_F_qph_set_2	0	0.1875	1747.27	42.8307	3.36e-13	9
M_0.8_F_qph_set_3	0	0.15625	1741.67	37.2306	5.52e-12	15
M_0.8_F_qph_set_4	0	0.1875	1737.07	32.6344	5.5e-11	20
M_0.8_F_qph_set_5	0	0.25	1759.15	54.7115	8.85e-16	25
M_0.8_F_qph_set_6	0	0.25	1751.88	47.4359	3.36e-14	25
M_0.8_F_qth_set_2	0	0.21875	1750.83	46.3903	5.68e-14	11
M_0.8_F_qth_set_3	0	0.15625	1745.88	41.4449	6.74e-13	18
M_0.8_F_qth_set_4	0	0.25	1722.38	17.9394	8.57e-08	19
M_0.8_F_qth_set_5	0	0.25	1733.99	29.5471	2.59e-10	22
M_0.8_F_qth_set_6	0	0.28125	1735.87	31.4276	1.01e-10	24
M_0.8_F_pth_set_2	0	0.21875	1744.17	39.7309	1.59e-12	9
M_0.8_F_pth_set_3	0	0.15625	1740.87	36.4331	8.28e-12	17
M_0.8_F_pth_set_4	0	0.21875	1734.53	30.0861	1.98e-10	22
M_0.8_F_pth_set_5	0	0.1875	1732.18	27.7428	6.4e-10	22
M_0.8_F_pth_set_6	0	0.21875	1740.66	36.2177	9.24e-12	25
M_0.8_F_lqpt_set_2	0	0.25	1749.61	45.1741	1.05e-13	10
M_0.8_F_lqpt_set_3	0	0.21875	1731.64	27.2056	8.38e-10	14
M_0.8_F_lqpt_set_4	0	0.21875	1733.35	28.9082	3.58e-10	21
M_0.8_F_lqpt_set_5	0	0.28125	1731.37	26.9349	9.61e-10	21
M_0.8_F_lqpt_set_6	0	0.28125	1758.99	54.5471	9.71e-16	27
M_0.8_F_lqph_set_2	0	0.1875	1747.27	42.8307	3.4e-13	9
M_0.8_F_lqph_set_3	0	0.15625	1738.18	33.744	3.2e-11	14
M_0.8_F_lqph_set_4	0	0.1875	1737.07	32.6344	5.58e-11	20
M_0.8_F_lqph_set_5	0	0.25	1743.77	39.3321	1.96e-12	22
M_0.8_F_lqph_set_6	0	0.25	1751.88	47.4359	3.41e-14	25
M_0.8_F_lqth_set_2	0	0.21875	1750.83	46.3903	5.76e-14	11
M_0.8_F_lqth_set_3	0	0.15625	1745.88	41.4449	6.83e-13	18
M_0.8_F_lqth_set_4	0	0.25	1731.41	26.9742	9.48e-10	21
M_0.8_F_lqth_set_5	0	0.25	1744.7	40.2569	1.24e-12	24
M_0.8_F_lqth_set_6	0	0.3125	1737	32.5564	5.83e-11	24
M_0.8_F_lpth_set_2	0	0.21875	1744.17	39.7309	1.61e-12	9
M_0.8_F_lpth_set_3	0	0.15625	1741.05	36.6071	7.7e-12	17
M_0.8_F_lpth_set_4	0	0.21875	1734.48	30.0426	2.05e-10	22
M_0.8_F_lpth_set_5	0	0.1875	1732.18	27.7428	6.48e-10	22
M_0.8_F_lpth_set_6	0	0.21875	1740.66	36.2177	9.37e-12	25
M_0.8_F_lqpth_set_2	0	0.21875	1750.13	45.6899	8.23e-14	11
M_0.8_F_lqpth_set_3	0	0.15625	1737.95	33.5126	3.63e-11	16
M_0.8_F_lqpth_set_4	0	0.21875	1734.64	30.2002	1.9e-10	22
M_0.8_F_lqpth_set_5	0	0.28125	1747.75	43.3155	2.7e-13	25
M_0.8_F_lqpth_set_6	0	0.3125	1746.35	41.9131	5.45e-13	26
M_0.9_F_l_set_2	0	0.15625	1781.98	77.5383	1e-20	2
M_0.9_F_l_set_3	0	0.15625	1781.13	76.6958	1.53e-20	3
M_0.9_F_l_set_4	0	0.1875	1757.45	53.007	2.13e-15	4
M_0.9_F_l_set_5	0	0.09375	1748.38	43.9394	1.98e-13	5
M_0.9_F_l_set_6	0	0.09375	1742.69	38.2508	3.41e-12	6
M_0.9_F_q_set_2	0	0.15625	1775.45	71.0124	2.63e-19	2
M_0.9_F_q_set_3	0	0.21875	1765.73	61.2894	3.4e-17	3
M_0.9_F_q_set_4	0	0.21875	1752.29	47.8547	2.81e-14	4
M_0.9_F_q_set_5	0	0.1875	1744.7	40.261	1.25e-12	5
M_0.9_F_q_set_6	0	0.1875	1735.48	31.0458	1.26e-10	6
M_0.9_F_p_set_2	0	0.15625	1820.49	116.054	4.37e-29	1
M_0.9_F_p_set_3	0	0.21875	1800.79	96.3502	8.3e-25	3
M_0.9_F_p_set_4	0	0.21875	1743.58	39.1421	2.2e-12	6
M_0.9_F_p_set_5	0	0.125	1737.11	32.6687	5.6e-11	6
M_0.9_F_p_set_6	0	0.15625	1742.96	38.5186	3.01e-12	8
M_0.9_F_t_set_2	0	0.21875	1749.2	44.7568	1.33e-13	10
M_0.9_F_t_set_3	0	0.1875	1738.37	33.9302	2.99e-11	16
M_0.9_F_t_set_4	0	0.21875	1738.11	33.6703	3.4e-11	23
M_0.9_F_t_set_5	0	0.21875	1738	33.5657	3.59e-11	23
M_0.9_F_t_set_6	0	0.21875	1742.76	38.3236	3.33e-12	24
M_0.9_F_h_set_2	0	0.1875	1745.24	40.8014	9.64e-13	8
M_0.9_F_h_set_3	0	0.15625	1749.29	44.8493	1.28e-13	17
M_0.9_F_h_set_4	0	0.1875	1733.36	28.9162	3.68e-10	19
M_0.9_F_h_set_5	0	0.1875	1744.87	40.4309	1.16e-12	22
M_0.9_F_h_set_6	0	0.1875	1741.91	37.4727	5.11e-12	23
M_0.9_F_lq_set_2	0	0.1875	1768.49	64.0477	8.67e-18	3
M_0.9_F_lq_set_3	0	0.21875	1746.65	42.2096	4.79e-13	5
M_0.9_F_lq_set_4	0	0.21875	1723.34	18.8974	5.53e-08	6
M_0.9_F_lq_set_5	0	0.1875	1719.65	15.208	3.5e-07	7
M_0.9_F_lq_set_6	0	0.1875	1722.25	17.8077	9.55e-08	9
M_0.9_F_lp_set_2	0	0.15625	1778.69	74.2545	5.29e-20	2
M_0.9_F_lp_set_3	0	0.15625	1759.44	55.0031	8.01e-16	4
M_0.9_F_lp_set_4	0	0.21875	1740.9	36.4619	8.52e-12	7
M_0.9_F_lp_set_5	0	0.125	1729.47	25.0278	2.59e-09	7
M_0.9_F_lp_set_6	0	0.125	1728.19	23.7546	4.9e-09	7
M_0.9_F_lt_set_2	0	0.25	1750.62	46.1784	6.63e-14	10
M_0.9_F_lt_set_3	0	0.25	1733.19	28.7536	4.03e-10	14
M_0.9_F_lt_set_4	0	0.21875	1727.14	22.7008	8.32e-09	19
M_0.9_F_lt_set_5	0	0.25	1731.16	26.723	1.11e-09	20
M_0.9_F_lt_set_6	0	0.25	1743.16	38.719	2.77e-12	23
M_0.9_F_lh_set_2	0	0.1875	1747.86	43.4183	2.64e-13	8
M_0.9_F_lh_set_3	0	0.15625	1763.66	59.2245	9.78e-17	20
M_0.9_F_lh_set_4	0	0.1875	1724.5	20.0563	3.13e-08	16
M_0.9_F_lh_set_5	0	0.1875	1743.3	38.8605	2.59e-12	21
M_0.9_F_lh_set_6	0	0.1875	1750.81	46.372	6.05e-14	24
M_0.9_F_qp_set_2	0	0.15625	1775.58	71.1383	2.54e-19	2
M_0.9_F_qp_set_3	0	0.21875	1743.38	38.944	2.49e-12	4
M_0.9_F_qp_set_4	0	0.21875	1717.8	13.3648	8.92e-07	5
M_0.9_F_qp_set_5	0	0.1875	1715.17	10.7305	3.33e-06	7
M_0.9_F_qp_set_6	0	0.21875	1717.22	12.7761	1.2e-06	8
M_0.9_F_qt_set_2	0	0.21875	1751.21	46.7717	4.98e-14	10
M_0.9_F_qt_set_3	0	0.21875	1730.53	26.0899	1.54e-09	13
M_0.9_F_qt_set_4	0	0.1875	1726.54	22.0998	1.14e-08	19
M_0.9_F_qt_set_5	0	0.28125	1736.04	31.597	9.84e-11	21
M_0.9_F_qt_set_6	0	0.28125	1747.41	42.9677	3.34e-13	24
M_0.9_F_qh_set_2	0	0.1875	1750.49	46.0522	7.16e-14	9
M_0.9_F_qh_set_3	0	0.15625	1759.54	55.0962	7.79e-16	19
M_0.9_F_qh_set_4	0	0.1875	1748.09	43.6538	2.38e-13	22
M_0.9_F_qh_set_5	0	0.25	1751.42	46.9857	4.5e-14	23
M_0.9_F_qh_set_6	0	0.25	1744.34	39.8994	1.56e-12	23
M_0.9_F_pt_set_2	0	0.25	1746.32	41.8805	5.78e-13	9
M_0.9_F_pt_set_3	0	0.1875	1728.98	24.5396	3.37e-09	13
M_0.9_F_pt_set_4	0	0.21875	1735.04	30.5964	1.63e-10	21
M_0.9_F_pt_set_5	0	0.1875	1727.95	23.5085	5.66e-09	20
M_0.9_F_pt_set_6	0	0.1875	1726.24	21.7992	1.33e-08	20
M_0.9_F_ph_set_2	0	0.1875	1747.92	43.4845	2.6e-13	9
M_0.9_F_ph_set_3	0	0.15625	1753.28	48.8457	1.79e-14	18
M_0.9_F_ph_set_4	0	0.1875	1738.13	33.6914	3.49e-11	20
M_0.9_F_ph_set_5	0	0.1875	1760.6	56.1585	4.62e-16	25
M_0.9_F_ph_set_6	0	0.1875	1748.55	44.1116	1.91e-13	24
M_0.9_F_th_set_2	0	0.21875	1745.94	41.4968	7.06e-13	9
M_0.9_F_th_set_3	0	0.15625	1743.28	38.8405	2.67e-12	17
M_0.9_F_th_set_4	0	0.21875	1735.47	31.0351	1.32e-10	22
M_0.9_F_th_set_5	0	0.25	1744.32	39.8856	1.58e-12	24
M_0.9_F_th_set_6	0	0.25	1748.98	44.541	1.55e-13	26
M_0.9_F_lqp_set_2	0	0.15625	1774.44	69.9983	4.58e-19	3
M_0.9_F_lqp_set_3	0	0.21875	1743.45	39.012	2.46e-12	4
M_0.9_F_lqp_set_4	0	0.21875	1717.94	13.4971	8.53e-07	5
M_0.9_F_lqp_set_5	0	0.1875	1715.08	10.6444	3.55e-06	7
M_0.9_F_lqp_set_6	0	0.21875	1719.87	15.4281	3.25e-07	9
M_0.9_F_lqt_set_2	0	0.21875	1751.35	46.9144	4.74e-14	10
M_0.9_F_lqt_set_3	0	0.21875	1730.53	26.0875	1.58e-09	13
M_0.9_F_lqt_set_4	0	0.1875	1720.04	15.605	2.98e-07	17
M_0.9_F_lqt_set_5	0	0.25	1732.13	27.691	7.09e-10	20
M_0.9_F_lqt_set_6	0	0.25	1733.79	29.3472	3.1e-10	21
M_0.9_F_lqh_set_2	0	0.1875	1750.49	46.0522	7.32e-14	9
M_0.9_F_lqh_set_3	0	0.15625	1763.71	59.2685	9.88e-17	20
M_0.9_F_lqh_set_4	0	0.1875	1732.08	27.6372	7.31e-10	18
M_0.9_F_lqh_set_5	0	0.25	1747.69	43.253	2.97e-13	22
M_0.9_F_lqh_set_6	0	0.25	1744.9	40.4617	1.2e-12	23
M_0.9_F_lpt_set_2	0	0.25	1749.55	45.1091	1.18e-13	10
M_0.9_F_lpt_set_3	0	0.1875	1729.5	25.0605	2.66e-09	13
M_0.9_F_lpt_set_4	0	0.21875	1731.52	27.0832	9.67e-10	20
M_0.9_F_lpt_set_5	0	0.21875	1733.68	29.2422	3.29e-10	21
M_0.9_F_lpt_set_6	0	0.21875	1736.96	32.5258	6.37e-11	22
M_0.9_F_lph_set_2	0	0.1875	1747.92	43.4845	2.66e-13	9
M_0.9_F_lph_set_3	0	0.15625	1749.37	44.9268	1.29e-13	17
M_0.9_F_lph_set_4	0	0.1875	1751.96	47.5257	3.53e-14	23
M_0.9_F_lph_set_5	0	0.1875	1760.84	56.4053	4.17e-16	25
M_0.9_F_lph_set_6	0	0.1875	1748.55	44.1116	1.95e-13	24
M_0.9_F_qpt_set_2	0	0.25	1748.03	43.5959	2.53e-13	9
M_0.9_F_qpt_set_3	0	0.21875	1727.74	23.3025	6.45e-09	12
M_0.9_F_qpt_set_4	0	0.1875	1732.24	27.7974	6.82e-10	20
M_0.9_F_qpt_set_5	0	0.28125	1730.32	25.8827	1.78e-09	20
M_0.9_F_qpt_set_6	0	0.28125	1747.68	43.2458	3.02e-13	24
M_0.9_F_qph_set_2	0	0.1875	1742.79	38.3555	3.48e-12	7
M_0.9_F_qph_set_3	0	0.15625	1753.73	49.2872	1.47e-14	18
M_0.9_F_qph_set_4	0	0.1875	1734.27	29.8338	2.47e-10	19
M_0.9_F_qph_set_5	0	0.25	1755.25	50.8091	6.9e-15	24
M_0.9_F_qph_set_6	0	0.25	1743.47	39.033	2.49e-12	23
M_0.9_F_qth_set_2	0	0.21875	1755.7	51.2657	5.5e-15	12
M_0.9_F_qth_set_3	0	0.15625	1743.93	39.4913	1.98e-12	17
M_0.9_F_qth_set_4	0	0.21875	1716.02	11.5774	2.29e-06	17
M_0.9_F_qth_set_5	0	0.25	1726.76	22.3218	1.06e-08	20
M_0.9_F_qth_set_6	0	0.28125	1744.93	40.4917	1.21e-12	25
M_0.9_F_pth_set_2	0	0.21875	1747.82	43.379	2.85e-13	10
M_0.9_F_pth_set_3	0	0.15625	1738.76	34.3207	2.64e-11	16
M_0.9_F_pth_set_4	0	0.21875	1746.88	42.4393	4.56e-13	24
M_0.9_F_pth_set_5	0	0.1875	1735.11	30.6701	1.64e-10	22
M_0.9_F_pth_set_6	0	0.1875	1744.21	39.7752	1.73e-12	25
M_0.9_F_lqpt_set_2	0	0.25	1748.03	43.5959	2.56e-13	9
M_0.9_F_lqpt_set_3	0	0.21875	1730.87	26.4322	1.37e-09	13
M_0.9_F_lqpt_set_4	0	0.1875	1732.49	28.0497	6.1e-10	20
M_0.9_F_lqpt_set_5	0	0.28125	1730.56	26.1169	1.6e-09	20
M_0.9_F_lqpt_set_6	0	0.28125	1747.82	43.3772	2.87e-13	24
M_0.9_F_lqph_set_2	0	0.1875	1742.79	38.3555	3.54e-12	7
M_0.9_F_lqph_set_3	0	0.15625	1757.72	53.2849	2.03e-15	19
M_0.9_F_lqph_set_4	0	0.1875	1734.27	29.8338	2.51e-10	19
M_0.9_F_lqph_set_5	0	0.25	1755.25	50.8091	7e-15	24
M_0.9_F_lqph_set_6	0	0.25	1759.84	55.3977	7.07e-16	26
M_0.9_F_lqth_set_2	0	0.21875	1758.93	54.4897	1.11e-15	13
M_0.9_F_lqth_set_3	0	0.15625	1747.81	43.3684	2.9e-13	18
M_0.9_F_lqth_set_4	0	0.21875	1729.21	24.772	3.17e-09	20
M_0.9_F_lqth_set_5	0	0.25	1747.06	42.6167	4.22e-13	24
M_0.9_F_lqth_set_6	0	0.25	1751.27	46.8274	5.15e-14	26
M_0.9_F_lpth_set_2	0	0.21875	1747.82	43.379	2.89e-13	10
M_0.9_F_lpth_set_3	0	0.15625	1738.76	34.3257	2.67e-11	16
M_0.9_F_lpth_set_4	0	0.21875	1752.22	47.7806	3.2e-14	25
M_0.9_F_lpth_set_5	0	0.1875	1735.11	30.6701	1.67e-10	22
M_0.9_F_lpth_set_6	0	0.1875	1739.06	34.6235	2.31e-11	24
M_0.9_F_lqpth_set_2	0	0.21875	1748.45	44.0153	2.11e-13	10
M_0.9_F_lqpth_set_3	0	0.15625	1735.86	31.4162	1.15e-10	15
M_0.9_F_lqpth_set_4	0	0.21875	1737.31	32.8757	5.55e-11	22
M_0.9_F_lqpth_set_5	0	0.25	1745.21	40.7662	1.07e-12	24
M_0.9_F_lqpth_set_6	0	0.25	1738.85	34.4089	2.58e-11	24
M_1_F_l_set_2	0	0.15625	1781.99	77.5474	1.11e-20	2
M_1_F_l_set_3	0	0.15625	1781.15	76.7082	1.69e-20	3
M_1_F_l_set_4	0	0.1875	1757.46	53.0256	2.35e-15	4
M_1_F_l_set_5	0	0.09375	1748.42	43.9799	2.16e-13	5
M_1_F_l_set_6	0	0.09375	1742.74	38.2978	3.71e-12	6
M_1_F_q_set_2	0	0.15625	1775.46	71.0237	2.9e-19	2
M_1_F_q_set_3	0	0.21875	1765.74	61.3053	3.75e-17	3
M_1_F_q_set_4	0	0.21875	1752.32	47.8786	3.09e-14	4
M_1_F_q_set_5	0	0.1875	1744.75	40.3156	1.36e-12	5
M_1_F_q_set_6	0	0.1875	1735.54	31.1049	1.36e-10	6
M_1_F_p_set_2	0	0.15625	1820.51	116.066	4.83e-29	1
M_1_F_p_set_3	0	0.21875	1801.07	96.6291	8.03e-25	3
M_1_F_p_set_4	0	0.21875	1743.73	39.2942	2.27e-12	5
M_1_F_p_set_5	0	0.125	1739.08	34.6418	2.32e-11	6
M_1_F_p_set_6	0	0.15625	1738.63	34.1868	2.92e-11	6
M_1_F_t_set_2	0	0.21875	1750.55	46.1116	7.51e-14	10
M_1_F_t_set_3	0	0.1875	1740.12	35.6767	1.39e-11	16
M_1_F_t_set_4	0	0.21875	1740.05	35.6125	1.43e-11	23
M_1_F_t_set_5	0	0.21875	1739.94	35.5039	1.51e-11	23
M_1_F_t_set_6	0	0.21875	1739.94	35.5006	1.52e-11	23
M_1_F_h_set_2	0	0.1875	1745.89	41.4461	7.77e-13	8
M_1_F_h_set_3	0	0.15625	1754.4	49.9643	1.1e-14	18
M_1_F_h_set_4	0	0.1875	1730.83	26.3863	1.45e-09	18
M_1_F_h_set_5	0	0.1875	1737.68	33.2375	4.72e-11	20
M_1_F_h_set_6	0	0.1875	1734.7	30.2659	2.09e-10	21
M_1_F_lq_set_2	0	0.1875	1768.99	64.5476	7.52e-18	3
M_1_F_lq_set_3	0	0.21875	1748.43	43.9905	2.19e-13	5
M_1_F_lq_set_4	0	0.21875	1725.1	20.6565	2.56e-08	6
M_1_F_lq_set_5	0	0.1875	1721.34	16.9011	1.67e-07	7
M_1_F_lq_set_6	0	0.1875	1723.77	19.3354	4.95e-08	9
M_1_F_lp_set_2	0	0.15625	1778.73	74.2942	5.77e-20	2
M_1_F_lp_set_3	0	0.15625	1762.65	58.2149	1.79e-16	4
M_1_F_lp_set_4	0	0.21875	1744.45	40.0078	1.61e-12	7
M_1_F_lp_set_5	0	0.125	1729.98	25.5388	2.24e-09	6
M_1_F_lp_set_6	0	0.125	1731.46	27.0257	1.06e-09	7
M_1_F_lt_set_2	0	0.21875	1749.44	45.004	1.33e-13	9
M_1_F_lt_set_3	0	0.21875	1732.13	27.6899	7.64e-10	13
M_1_F_lt_set_4	0	0.21875	1714.75	10.3157	4.53e-06	15
M_1_F_lt_set_5	0	0.25	1721.83	17.3896	1.32e-07	17
M_1_F_lt_set_6	0	0.25	1729.25	24.815	3.23e-09	19
M_1_F_lh_set_2	0	0.1875	1752.73	48.2871	2.58e-14	9
M_1_F_lh_set_3	0	0.15625	1753.28	48.8368	1.96e-14	17
M_1_F_lh_set_4	0	0.1875	1732.76	28.3176	5.61e-10	18
M_1_F_lh_set_5	0	0.1875	1735.61	31.1756	1.35e-10	19
M_1_F_lh_set_6	0	0.1875	1737.43	32.9889	5.44e-11	21
M_1_F_qp_set_2	0	0.15625	1775.61	71.1733	2.78e-19	2
M_1_F_qp_set_3	0	0.21875	1744.68	40.2383	1.45e-12	4
M_1_F_qp_set_4	0	0.21875	1719.23	14.7895	4.88e-07	5
M_1_F_qp_set_5	0	0.1875	1716.77	12.331	1.67e-06	7
M_1_F_qp_set_6	0	0.21875	1718.77	14.3266	6.16e-07	8
M_1_F_qt_set_2	0	0.21875	1749.94	45.5012	1.05e-13	9
M_1_F_qt_set_3	0	0.1875	1735.67	31.2352	1.31e-10	14
M_1_F_qt_set_4	0	0.1875	1720.73	16.291	2.31e-07	17
M_1_F_qt_set_5	0	0.25	1729.93	25.4926	2.32e-09	19
M_1_F_qt_set_6	0	0.25	1724.91	20.466	2.87e-08	18
M_1_F_qh_set_2	0	0.1875	1752.47	48.0338	2.97e-14	9
M_1_F_qh_set_3	0	0.15625	1757.14	52.696	2.88e-15	18
M_1_F_qh_set_4	0	0.1875	1731.84	27.3959	9e-10	18
M_1_F_qh_set_5	0	0.25	1743.11	38.6706	3.21e-12	21
M_1_F_qh_set_6	0	0.25	1723.99	19.5471	4.56e-08	18
M_1_F_pt_set_2	0	0.25	1747.65	43.209	3.32e-13	9
M_1_F_pt_set_3	0	0.1875	1730.76	26.3172	1.55e-09	13
M_1_F_pt_set_4	0	0.21875	1721.3	16.863	1.75e-07	17
M_1_F_pt_set_5	0	0.1875	1722.74	18.3039	8.53e-08	18
M_1_F_pt_set_6	0	0.1875	1726.17	21.7318	1.54e-08	19
M_1_F_ph_set_2	0	0.1875	1754.41	49.9758	1.13e-14	11
M_1_F_ph_set_3	0	0.15625	1762.86	58.4183	1.66e-16	20
M_1_F_ph_set_4	0	0.1875	1731.27	26.8279	1.21e-09	18
M_1_F_ph_set_5	0	0.1875	1742.32	37.8829	4.8e-12	21
M_1_F_ph_set_6	0	0.1875	1719.58	15.1413	4.16e-07	17
M_1_F_th_set_2	0	0.21875	1755.63	51.1958	6.18e-15	12
M_1_F_th_set_3	0	0.15625	1744.89	40.4535	1.33e-12	17
M_1_F_th_set_4	0	0.21875	1742.61	38.1757	4.16e-12	23
M_1_F_th_set_5	0	0.1875	1741.87	37.4302	6.04e-12	23
M_1_F_th_set_6	0	0.1875	1735.61	31.1753	1.38e-10	23
M_1_F_lqp_set_2	0	0.15625	1776.05	71.6082	2.29e-19	3
M_1_F_lqp_set_3	0	0.21875	1744.68	40.2396	1.49e-12	4
M_1_F_lqp_set_4	0	0.21875	1719.24	14.8007	4.97e-07	5
M_1_F_lqp_set_5	0	0.1875	1716.71	12.2736	1.76e-06	7
M_1_F_lqp_set_6	0	0.1875	1721.47	17.0311	1.63e-07	9
M_1_F_lqt_set_2	0	0.21875	1750.12	45.6855	9.79e-14	9
M_1_F_lqt_set_3	0	0.1875	1735.89	31.4525	1.21e-10	14
M_1_F_lqt_set_4	0	0.1875	1714.93	10.4924	4.3e-06	15
M_1_F_lqt_set_5	0	0.25	1715.77	11.331	2.83e-06	15
M_1_F_lqt_set_6	0	0.25	1721.79	17.3528	1.4e-07	17
M_1_F_lqh_set_2	0	0.1875	1755.31	50.8725	7.35e-15	10
M_1_F_lqh_set_3	0	0.15625	1749.7	45.264	1.21e-13	16
M_1_F_lqh_set_4	0	0.1875	1736.9	32.4607	7.33e-11	19
M_1_F_lqh_set_5	0	0.25	1748.84	44.3981	1.88e-13	22
M_1_F_lqh_set_6	0	0.25	1746	41.563	7.75e-13	23
M_1_F_lpt_set_2	0	0.25	1748.21	43.7665	2.58e-13	9
M_1_F_lpt_set_3	0	0.1875	1728.21	23.7745	5.66e-09	12
M_1_F_lpt_set_4	0	0.21875	1714.93	10.4935	4.33e-06	15
M_1_F_lpt_set_5	0	0.21875	1724.5	20.0607	3.63e-08	18
M_1_F_lpt_set_6	0	0.21875	1732.75	28.3118	5.87e-10	20
M_1_F_lph_set_2	0	0.1875	1754.41	49.9758	1.16e-14	11
M_1_F_lph_set_3	0	0.15625	1754.39	49.9524	1.17e-14	18
M_1_F_lph_set_4	0	0.1875	1731.27	26.8279	1.24e-09	18
M_1_F_lph_set_5	0	0.1875	1742.32	37.8829	4.92e-12	21
M_1_F_lph_set_6	0	0.1875	1731.59	27.1492	1.05e-09	20
M_1_F_qpt_set_2	0	0.21875	1749.3	44.8653	1.5e-13	9
M_1_F_qpt_set_3	0	0.21875	1729.35	24.9086	3.24e-09	12
M_1_F_qpt_set_4	0	0.1875	1719.84	15.4046	3.75e-07	16
M_1_F_qpt_set_5	0	0.28125	1721.84	17.4027	1.38e-07	17
M_1_F_qpt_set_6	0	0.28125	1729.71	25.2676	2.71e-09	19
M_1_F_qph_set_2	0	0.1875	1743.92	39.4781	2.23e-12	7
M_1_F_qph_set_3	0	0.15625	1754.97	50.5317	8.87e-15	18
M_1_F_qph_set_4	0	0.1875	1731.5	27.0654	1.11e-09	18
M_1_F_qph_set_5	0	0.25	1737.96	33.5221	4.39e-11	20
M_1_F_qph_set_6	0	0.25	1741	36.5636	9.59e-12	22
M_1_F_qth_set_2	0	0.21875	1751.97	47.535	3.98e-14	10
M_1_F_qth_set_3	0	0.15625	1741.52	37.0853	7.4e-12	16
M_1_F_qth_set_4	0	0.21875	1725.55	21.1142	2.18e-08	19
M_1_F_qth_set_5	0	0.25	1724.32	19.8794	4.04e-08	19
M_1_F_qth_set_6	0	0.25	1737.02	32.5781	7.07e-11	23
M_1_F_pth_set_2	0	0.21875	1751.98	47.5398	3.99e-14	11
M_1_F_pth_set_3	0	0.15625	1740.38	35.9374	1.32e-11	16
M_1_F_pth_set_4	0	0.1875	1730.73	26.2942	1.64e-09	20
M_1_F_pth_set_5	0	0.1875	1747.95	43.5132	2.99e-13	24
M_1_F_pth_set_6	0	0.1875	1765.79	61.3492	4.01e-17	28
M_1_F_lqpt_set_2	0	0.21875	1749.37	44.9352	1.47e-13	9
M_1_F_lqpt_set_3	0	0.21875	1729.35	24.9115	3.29e-09	12
M_1_F_lqpt_set_4	0	0.1875	1719.81	15.3743	3.87e-07	16
M_1_F_lqpt_set_5	0	0.28125	1718.27	13.8278	8.4e-07	16
M_1_F_lqpt_set_6	0	0.28125	1722.16	17.7243	1.2e-07	17
M_1_F_lqph_set_2	0	0.1875	1743.92	39.4781	2.26e-12	7
M_1_F_lqph_set_3	0	0.15625	1759.32	54.881	1.02e-15	19
M_1_F_lqph_set_4	0	0.1875	1717.05	12.6069	1.55e-06	14
M_1_F_lqph_set_5	0	0.25	1737.93	33.4874	4.54e-11	20
M_1_F_lqph_set_6	0	0.25	1740.55	36.1155	1.22e-11	22
M_1_F_lqth_set_2	0	0.21875	1758.55	54.107	1.51e-15	12
M_1_F_lqth_set_3	0	0.15625	1745.27	40.8271	1.16e-12	17
M_1_F_lqth_set_4	0	0.21875	1726.79	22.3486	1.19e-08	19
M_1_F_lqth_set_5	0	0.25	1739.22	34.7856	2.38e-11	22
M_1_F_lqth_set_6	0	0.25	1742.66	38.2187	4.28e-12	24
M_1_F_lpth_set_2	0	0.21875	1751.98	47.5398	4.06e-14	11
M_1_F_lpth_set_3	0	0.15625	1740.38	35.9374	1.34e-11	16
M_1_F_lpth_set_4	0	0.1875	1740.17	35.7351	1.49e-11	22
M_1_F_lpth_set_5	0	0.1875	1748.02	43.5822	2.94e-13	24
M_1_F_lpth_set_6	0	0.1875	1765.79	61.3492	4.08e-17	28
M_1_F_lqpth_set_2	0	0.21875	1752.39	47.9533	3.31e-14	11
M_1_F_lqpth_set_3	0	0.15625	1737.6	33.1606	5.4e-11	15
M_1_F_lqpth_set_4	0	0.1875	1735.42	30.9808	1.61e-10	21
M_1_F_lqpth_set_5	0	0.25	1748.3	43.8637	2.57e-13	24
M_1_F_lqpth_set_6	0	0.25	1747.75	43.3068	3.39e-13	25
M_1.25_F_l_set_2	0	0.15625	1782.01	77.5723	1.23e-20	2
M_1.25_F_l_set_3	0	0.15625	1781.18	76.7416	1.87e-20	3
M_1.25_F_l_set_4	0	0.1875	1757.51	53.0757	2.57e-15	4
M_1.25_F_l_set_5	0	0.09375	1748.53	44.0897	2.3e-13	5
M_1.25_F_l_set_6	0	0.09375	1742.86	38.4248	3.91e-12	6
M_1.25_F_q_set_2	0	0.15625	1775.49	71.0551	3.22e-19	2
M_1.25_F_q_set_3	0	0.21875	1765.79	61.351	4.12e-17	3
M_1.25_F_q_set_4	0	0.21875	1752.38	47.9443	3.36e-14	4
M_1.25_F_q_set_5	0	0.1875	1744.91	40.4675	1.41e-12	5
M_1.25_F_q_set_6	0	0.1875	1735.71	31.2689	1.41e-10	6
M_1.25_F_p_set_2	0	0.15625	1820.54	116.1	5.34e-29	1
M_1.25_F_p_set_3	0	0.21875	1801.87	97.4312	6.06e-25	3
M_1.25_F_p_set_4	0	0.1875	1748.61	44.1726	2.23e-13	5
M_1.25_F_p_set_5	0	0.125	1744.66	40.2203	1.61e-12	6
M_1.25_F_p_set_6	0	0.15625	1743.02	38.5767	3.66e-12	7
M_1.25_F_t_set_2	0	0.21875	1745.51	41.0715	1.05e-12	7
M_1.25_F_t_set_3	0	0.1875	1737.26	32.8201	6.52e-11	14
M_1.25_F_t_set_4	0	0.21875	1740.78	36.3442	1.12e-11	22
M_1.25_F_t_set_5	0	0.21875	1740.67	36.2278	1.19e-11	22
M_1.25_F_t_set_6	0	0.21875	1740.66	36.2238	1.19e-11	22
M_1.25_F_h_set_2	0	0.1875	1749.56	45.1183	1.4e-13	8
M_1.25_F_h_set_3	0	0.15625	1750.61	46.1716	8.26e-14	16
M_1.25_F_h_set_4	0	0.1875	1750.86	46.4164	7.31e-14	22
M_1.25_F_h_set_5	0	0.1875	1749.57	45.1299	1.39e-13	22
M_1.25_F_h_set_6	0	0.1875	1764.8	60.3564	6.88e-17	26
M_1.25_F_lq_set_2	0	0.1875	1770.52	66.0808	3.94e-18	3
M_1.25_F_lq_set_3	0	0.21875	1752.09	47.6527	3.96e-14	5
M_1.25_F_lq_set_4	0	0.21875	1729.24	24.8023	3.63e-09	6
M_1.25_F_lq_set_5	0	0.1875	1724.62	20.1826	3.66e-08	7
M_1.25_F_lq_set_6	0	0.1875	1724.96	20.5182	3.09e-08	8
M_1.25_F_lp_set_2	0	0.15625	1778.84	74.4051	6.16e-20	2
M_1.25_F_lp_set_3	0	0.15625	1770.95	66.5147	3.19e-18	4
M_1.25_F_lp_set_4	0	0.21875	1745.39	40.9508	1.13e-12	4
M_1.25_F_lp_set_5	0	0.09375	1734.66	30.2168	2.43e-10	5
M_1.25_F_lp_set_6	0	0.125	1733.66	29.2191	4.01e-10	6
M_1.25_F_lt_set_2	0	0.21875	1753.58	49.1382	1.9e-14	9
M_1.25_F_lt_set_3	0	0.21875	1733.02	28.5838	5.52e-10	12
M_1.25_F_lt_set_4	0	0.21875	1712.43	7.9924	1.63e-05	13
M_1.25_F_lt_set_5	0	0.1875	1716.85	12.4103	1.8e-06	14
M_1.25_F_lt_set_6	0	0.1875	1714.01	9.56963	7.44e-06	13
M_1.25_F_lh_set_2	0	0.1875	1756.93	52.4912	3.56e-15	9
M_1.25_F_lh_set_3	0	0.15625	1748.05	43.6141	3.02e-13	15
M_1.25_F_lh_set_4	0	0.1875	1723.5	19.0579	6.49e-08	15
M_1.25_F_lh_set_5	0	0.1875	1733.36	28.9221	4.69e-10	18
M_1.25_F_lh_set_6	0	0.1875	1727.82	23.3796	7.5e-09	18
M_1.25_F_qp_set_2	0	0.15625	1775.71	71.2721	2.99e-19	2
M_1.25_F_qp_set_3	0	0.21875	1747.88	43.438	3.31e-13	4
M_1.25_F_qp_set_4	0	0.21875	1722.67	18.2321	9.86e-08	5
M_1.25_F_qp_set_5	0	0.1875	1716.52	12.0818	2.14e-06	6
M_1.25_F_qp_set_6	0	0.1875	1719.33	14.8929	5.24e-07	7
M_1.25_F_qt_set_2	0	0.21875	1751.21	46.7703	6.28e-14	8
M_1.25_F_qt_set_3	0	0.21875	1730.6	26.1597	1.88e-09	11
M_1.25_F_qt_set_4	0	0.1875	1722.44	17.9999	1.11e-07	16
M_1.25_F_qt_set_5	0	0.25	1717.35	12.9087	1.42e-06	14
M_1.25_F_qt_set_6	0	0.25	1717.55	13.1153	1.28e-06	14
M_1.25_F_qh_set_2	0	0.1875	1759.31	54.8706	1.1e-15	10
M_1.25_F_qh_set_3	0	0.15625	1741.44	37.0056	8.33e-12	13
M_1.25_F_qh_set_4	0	0.1875	1734.35	29.9081	2.9e-10	18
M_1.25_F_qh_set_5	0	0.25	1733.44	29.0033	4.56e-10	18
M_1.25_F_qh_set_6	0	0.25	1731.02	26.5808	1.53e-09	19
M_1.25_F_pt_set_2	0	0.25	1751.43	46.9903	5.68e-14	9
M_1.25_F_pt_set_3	0	0.1875	1725.77	21.3332	2.12e-08	10
M_1.25_F_pt_set_4	0	0.1875	1711.78	7.34161	2.32e-05	13
M_1.25_F_pt_set_5	0	0.1875	1723.93	19.4883	5.34e-08	17
M_1.25_F_pt_set_6	0	0.1875	1723.92	19.4793	5.37e-08	17
M_1.25_F_ph_set_2	0	0.1875	1752.45	48.0154	3.42e-14	9
M_1.25_F_ph_set_3	0	0.15625	1758.53	54.0886	1.64e-15	18
M_1.25_F_ph_set_4	0	0.1875	1734.12	29.6765	3.29e-10	18
M_1.25_F_ph_set_5	0	0.1875	1749.99	45.5479	1.18e-13	22
M_1.25_F_ph_set_6	0	0.1875	1735.83	31.3876	1.4e-10	20
M_1.25_F_th_set_2	0	0.21875	1756.35	51.9076	4.9e-15	11
M_1.25_F_th_set_3	0	0.15625	1742.05	37.6132	6.23e-12	15
M_1.25_F_th_set_4	0	0.21875	1718.65	14.2083	7.54e-07	16
M_1.25_F_th_set_5	0	0.1875	1725.43	20.9869	2.55e-08	18
M_1.25_F_th_set_6	0	0.1875	1743.27	38.832	3.4e-12	23
M_1.25_F_lqp_set_2	0	0.15625	1774.13	69.6866	6.79e-19	2
M_1.25_F_lqp_set_3	0	0.21875	1747.86	43.4239	3.43e-13	4
M_1.25_F_lqp_set_4	0	0.21875	1722.62	18.1802	1.04e-07	5
M_1.25_F_lqp_set_5	0	0.1875	1717.96	13.5239	1.07e-06	6
M_1.25_F_lqp_set_6	0	0.1875	1722.87	18.435	9.17e-08	8
M_1.25_F_lqt_set_2	0	0.21875	1751.49	47.0548	5.6e-14	8
M_1.25_F_lqt_set_3	0	0.21875	1730.61	26.1748	1.92e-09	11
M_1.25_F_lqt_set_4	0	0.1875	1716.38	11.9388	2.37e-06	14
M_1.25_F_lqt_set_5	0	0.25	1710.29	5.85317	4.97e-05	12
M_1.25_F_lqt_set_6	0	0.25	1713.92	9.48467	8.09e-06	13
M_1.25_F_lqh_set_2	0	0.1875	1759.49	55.0478	1.03e-15	10
M_1.25_F_lqh_set_3	0	0.15625	1744.7	40.265	1.68e-12	14
M_1.25_F_lqh_set_4	0	0.1875	1734.76	30.3215	2.42e-10	18
M_1.25_F_lqh_set_5	0	0.25	1722.65	18.2092	1.04e-07	15
M_1.25_F_lqh_set_6	0	0.25	1727.44	23.0044	9.42e-09	18
M_1.25_F_lpt_set_2	0	0.21875	1752.2	47.7644	3.96e-14	9
M_1.25_F_lpt_set_3	0	0.1875	1727	22.5623	1.18e-08	10
M_1.25_F_lpt_set_4	0	0.1875	1712.19	7.74902	1.94e-05	13
M_1.25_F_lpt_set_5	0	0.1875	1722	17.5631	1.44e-07	16
M_1.25_F_lpt_set_6	0	0.1875	1718.92	14.4835	6.71e-07	15
M_1.25_F_lph_set_2	0	0.1875	1752.45	48.0154	3.51e-14	9
M_1.25_F_lph_set_3	0	0.15625	1758.53	54.0886	1.69e-15	18
M_1.25_F_lph_set_4	0	0.1875	1734.32	29.8763	3.06e-10	18
M_1.25_F_lph_set_5	0	0.1875	1759.92	55.4767	8.44e-16	24
M_1.25_F_lph_set_6	0	0.1875	1740.03	35.5881	1.76e-11	21
M_1.25_F_qpt_set_2	0	0.21875	1753.1	48.6597	2.56e-14	9
M_1.25_F_qpt_set_3	0	0.1875	1730.71	26.2728	1.86e-09	11
M_1.25_F_qpt_set_4	0	0.1875	1711	6.56127	3.55e-05	12
M_1.25_F_qpt_set_5	0	0.25	1710.02	5.58379	5.79e-05	12
M_1.25_F_qpt_set_6	0	0.25	1710.35	5.9117	4.92e-05	12
M_1.25_F_qph_set_2	0	0.1875	1747.33	42.887	4.6e-13	7
M_1.25_F_qph_set_3	0	0.15625	1751.49	47.0522	5.74e-14	16
M_1.25_F_qph_set_4	0	0.1875	1729.92	25.4802	2.78e-09	17
M_1.25_F_qph_set_5	0	0.25	1732.56	28.1251	7.41e-10	18
M_1.25_F_qph_set_6	0	0.25	1744.98	40.5367	1.5e-12	22
M_1.25_F_qth_set_2	0	0.21875	1755.89	51.4549	6.38e-15	10
M_1.25_F_qth_set_3	0	0.15625	1748.77	44.3342	2.25e-13	17
M_1.25_F_qth_set_4	0	0.21875	1718.4	13.9602	8.86e-07	16
M_1.25_F_qth_set_5	0	0.25	1733.37	28.9295	4.98e-10	20
M_1.25_F_qth_set_6	0	0.25	1725.14	20.7014	3.05e-08	19
M_1.25_F_pth_set_2	0	0.21875	1752.88	48.4371	2.9e-14	10
M_1.25_F_pth_set_3	0	0.15625	1737.94	33.4999	5.08e-11	14
M_1.25_F_pth_set_4	0	0.1875	1720.29	15.8557	3.45e-07	16
M_1.25_F_pth_set_5	0	0.1875	1730.72	26.276	1.89e-09	19
M_1.25_F_pth_set_6	0	0.1875	1721.9	17.463	1.55e-07	18
M_1.25_F_lqpt_set_2	0	0.21875	1753.23	48.7878	2.44e-14	9
M_1.25_F_lqpt_set_3	0	0.1875	1730.77	26.3329	1.84e-09	11
M_1.25_F_lqpt_set_4	0	0.1875	1710.97	6.53079	3.67e-05	12
M_1.25_F_lqpt_set_5	0	0.25	1710.11	5.66619	5.66e-05	12
M_1.25_F_lqpt_set_6	0	0.25	1710.39	5.94813	4.92e-05	12
M_1.25_F_lqph_set_2	0	0.1875	1747.33	42.887	4.69e-13	7
M_1.25_F_lqph_set_3	0	0.15625	1751.49	47.0522	5.85e-14	16
M_1.25_F_lqph_set_4	0	0.1875	1729.92	25.4802	2.83e-09	17
M_1.25_F_lqph_set_5	0	0.25	1728.8	24.3617	4.96e-09	17
M_1.25_F_lqph_set_6	0	0.25	1745.04	40.6038	1.48e-12	22
M_1.25_F_lqth_set_2	0	0.21875	1753.09	48.6465	2.65e-14	9
M_1.25_F_lqth_set_3	0	0.15625	1748.92	44.4821	2.13e-13	17
M_1.25_F_lqth_set_4	0	0.21875	1727.16	22.7228	1.13e-08	18
M_1.25_F_lqth_set_5	0	0.25	1731.01	26.5682	1.65e-09	19
M_1.25_F_lqth_set_6	0	0.25	1733.9	29.4654	3.89e-10	21
M_1.25_F_lpth_set_2	0	0.21875	1752.88	48.4371	2.95e-14	10
M_1.25_F_lpth_set_3	0	0.15625	1737.94	33.4999	5.18e-11	14
M_1.25_F_lpth_set_4	0	0.1875	1723.94	19.4996	5.69e-08	17
M_1.25_F_lpth_set_5	0	0.1875	1730.47	26.0314	2.17e-09	19
M_1.25_F_lpth_set_6	0	0.1875	1725.92	21.48	2.12e-08	19
M_1.25_F_lqpth_set_2	0	0.21875	1753.26	48.818	2.45e-14	10
M_1.25_F_lqpth_set_3	0	0.15625	1741.62	37.1849	8.25e-12	15
M_1.25_F_lqpth_set_4	0	0.1875	1728.24	23.7964	6.67e-09	18
M_1.25_F_lqpth_set_5	0	0.25	1730.95	26.5072	1.72e-09	19
M_1.25_F_lqpth_set_6	0	0.25	1734.15	29.7085	3.48e-10	21
M_1.5_F_l_set_2	0	0.15625	1782.04	77.5996	1.39e-20	2
M_1.5_F_l_set_3	0	0.15625	1781.22	76.779	2.09e-20	3
M_1.5_F_l_set_4	0	0.1875	1757.57	53.1299	2.86e-15	4
M_1.5_F_l_set_5	0	0.09375	1748.65	44.2113	2.48e-13	5
M_1.5_F_l_set_6	0	0.09375	1740.57	36.1292	1.41e-11	5
M_1.5_F_q_set_2	0	0.15625	1775.53	71.0904	3.61e-19	2
M_1.5_F_q_set_3	0	0.21875	1765.84	61.405	4.58e-17	3
M_1.5_F_q_set_4	0	0.21875	1752.46	48.0185	3.7e-14	4
M_1.5_F_q_set_5	0	0.1875	1745.08	40.6407	1.48e-12	5
M_1.5_F_q_set_6	0	0.1875	1735.9	31.4573	1.46e-10	6
M_1.5_F_p_set_2	0	0.15625	1820.58	116.14	5.99e-29	1
M_1.5_F_p_set_3	0	0.21875	1802.82	98.3772	4.32e-25	3
M_1.5_F_p_set_4	0	0.125	1754.07	49.6291	1.66e-14	5
M_1.5_F_p_set_5	0	0.15625	1751.01	46.5659	7.7e-14	6
M_1.5_F_p_set_6	0	0.15625	1742.9	38.4596	4.44e-12	6
M_1.5_F_t_set_2	0	0.21875	1748.55	44.1097	2.64e-13	7
M_1.5_F_t_set_3	NA	0.1875	1738.48	34.045	4.04e-11	13
M_1.5_F_t_set_4	0	0.1875	1733.25	28.8081	5.55e-10	19
M_1.5_F_t_set_5	0	0.1875	1733.12	28.6837	5.91e-10	19
M_1.5_F_t_set_6	0	0.1875	1733.12	28.6792	5.93e-10	19
M_1.5_F_h_set_2	0	0.1875	1753.25	48.8081	2.53e-14	8
M_1.5_F_h_set_3	0	0.15625	1753.59	49.155	2.13e-14	16
M_1.5_F_h_set_4	0	0.1875	1724.9	20.4593	3.63e-08	15
M_1.5_F_h_set_5	0	0.1875	1727.17	22.7278	1.17e-08	16
M_1.5_F_h_set_6	0	0.1875	1738.81	34.372	3.46e-11	20
M_1.5_F_lq_set_2	0	0.15625	1772.3	67.8607	1.85e-18	3
M_1.5_F_lq_set_3	0	0.21875	1756.1	51.6565	6.12e-15	5
M_1.5_F_lq_set_4	0	0.21875	1733.25	28.8078	5.61e-10	6
M_1.5_F_lq_set_5	0	0.1875	1728.19	23.754	7.03e-09	7
M_1.5_F_lq_set_6	0	0.1875	1728.26	23.8181	6.81e-09	8
M_1.5_F_lp_set_2	0	0.15625	1778.97	74.5326	6.62e-20	2
M_1.5_F_lp_set_3	0	0.15625	1777.57	73.1292	1.34e-19	3
M_1.5_F_lp_set_4	0	0.21875	1745.78	41.3363	1.07e-12	4
M_1.5_F_lp_set_5	0	0.09375	1735.29	30.8488	2.03e-10	5
M_1.5_F_lp_set_6	0	0.125	1734.3	29.8622	3.33e-10	6
M_1.5_F_lt_set_2	0	0.21875	1758.28	53.8442	2.07e-15	9
M_1.5_F_lt_set_3	0	0.21875	1733.89	29.4548	4.1e-10	11
M_1.5_F_lt_set_4	0	0.21875	1713.43	8.99271	1.14e-05	12
M_1.5_F_lt_set_5	0	0.125	1707.86	3.42288	0.000184447	10
M_1.5_F_lt_set_6	0	0.09375	1711.36	6.92037	3.21e-05	11
M_1.5_F_lh_set_2	0	0.1875	1752.96	48.5216	2.98e-14	7
M_1.5_F_lh_set_3	0	0.15625	1765.34	60.9001	6.11e-17	19
M_1.5_F_lh_set_4	0	0.1875	1725.6	21.1565	2.61e-08	15
M_1.5_F_lh_set_5	0	0.1875	1720.63	16.1936	3.13e-07	14
M_1.5_F_lh_set_6	0	0.1875	1719.81	15.3745	4.71e-07	15
M_1.5_F_qp_set_2	0	0.15625	1775.83	71.3866	3.24e-19	2
M_1.5_F_qp_set_3	0	0.21875	1751.35	46.9091	6.71e-14	4
M_1.5_F_qp_set_4	0	0.21875	1726.3	21.8609	1.85e-08	5
M_1.5_F_qp_set_5	0	0.1875	1719.78	15.3402	4.81e-07	6
M_1.5_F_qp_set_6	0	0.21875	1722.76	18.3182	1.09e-07	7
M_1.5_F_qt_set_2	0	0.21875	1755.49	51.0549	8.47e-15	8
M_1.5_F_qt_set_3	0	0.21875	1731.17	26.7338	1.62e-09	10
M_1.5_F_qt_set_4	0	0.1875	1721.33	16.891	2.23e-07	14
M_1.5_F_qt_set_5	0	0.25	1715.36	10.9256	4.4e-06	12
M_1.5_F_qt_set_6	0	0.21875	1715.91	11.4727	3.35e-06	12
M_1.5_F_qh_set_2	0	0.1875	1758.03	53.5923	2.39e-15	9
M_1.5_F_qh_set_3	0	0.15625	1753.71	49.2712	2.08e-14	16
M_1.5_F_qh_set_4	0	0.1875	1725.46	21.0174	2.84e-08	15
M_1.5_F_qh_set_5	0	0.25	1724.59	20.1504	4.39e-08	15
M_1.5_F_qh_set_6	0	0.25	1730.28	25.8381	2.56e-09	18
M_1.5_F_pt_set_2	0	0.21875	1749.13	44.6917	2.06e-13	7
M_1.5_F_pt_set_3	0	0.1875	1729.23	24.7909	4.33e-09	10
M_1.5_F_pt_set_4	0	0.1875	1713.38	8.94305	1.2e-05	12
M_1.5_F_pt_set_5	0	0.125	1714.97	10.5285	5.42e-06	13
M_1.5_F_pt_set_6	0	0.125	1718.44	13.9987	9.57e-07	14
M_1.5_F_ph_set_2	0	0.1875	1750.88	46.4391	8.65e-14	7
M_1.5_F_ph_set_3	0	0.15625	1757.52	53.0759	3.14e-15	17
M_1.5_F_ph_set_4	0	0.15625	1725.37	20.9341	2.99e-08	15
M_1.5_F_ph_set_5	0	0.1875	1731.24	26.7983	1.6e-09	17
M_1.5_F_ph_set_6	0	0.1875	1719.79	15.3472	4.9e-07	15
M_1.5_F_th_set_2	0	0.21875	1752.3	47.865	4.26e-14	8
M_1.5_F_th_set_3	0	0.15625	1748.9	44.4584	2.34e-13	16
M_1.5_F_th_set_4	0	0.21875	1742.67	38.2354	5.27e-12	21
M_1.5_F_th_set_5	0	0.1875	1756.5	52.057	5.26e-15	24
M_1.5_F_th_set_6	0	0.1875	1777.19	72.7545	1.69e-19	28
M_1.5_F_lqp_set_2	0	0.15625	1774.24	69.8057	7.37e-19	2
M_1.5_F_lqp_set_3	0	0.21875	1754.43	49.9881	1.48e-14	5
M_1.5_F_lqp_set_4	0	0.21875	1726.31	21.8689	1.9e-08	5
M_1.5_F_lqp_set_5	0	0.1875	1721.03	16.5923	2.66e-07	6
M_1.5_F_lqp_set_6	0	0.21875	1723.79	19.3552	6.68e-08	7
M_1.5_F_lqt_set_2	0	0.21875	1755.91	51.471	7.1e-15	8
M_1.5_F_lqt_set_3	0	0.21875	1731.16	26.7195	1.68e-09	10
M_1.5_F_lqt_set_4	0	0.1875	1715.14	10.7005	5.08e-06	12
M_1.5_F_lqt_set_5	0	0.1875	1711.12	6.67811	3.8e-05	11
M_1.5_F_lqt_set_6	0	0.1875	1711.62	7.18535	2.95e-05	11
M_1.5_F_lqh_set_2	0	0.1875	1761.34	56.8975	4.73e-16	10
M_1.5_F_lqh_set_3	0	0.15625	1753.85	49.4088	2e-14	16
M_1.5_F_lqh_set_4	0	0.1875	1725.68	21.2427	2.62e-08	15
M_1.5_F_lqh_set_5	0	0.25	1714.62	10.1834	6.62e-06	12
M_1.5_F_lqh_set_6	0	0.25	1723.1	18.6597	9.56e-08	16
M_1.5_F_lpt_set_2	0	0.21875	1753.55	49.1074	2.34e-14	8
M_1.5_F_lpt_set_3	0	0.1875	1733.75	29.3125	4.66e-10	11
M_1.5_F_lpt_set_4	0	0.1875	1716.27	11.8269	2.92e-06	13
M_1.5_F_lpt_set_5	0	0.1875	1709.04	4.60367	0.000108258	11
M_1.5_F_lpt_set_6	0	0.1875	1712.4	7.96272	2.02e-05	12
M_1.5_F_lph_set_2	0	0.1875	1750.88	46.4391	8.93e-14	7
M_1.5_F_lph_set_3	0	0.15625	1757.52	53.0759	3.24e-15	17
M_1.5_F_lph_set_4	0	0.15625	1721.97	17.5326	1.69e-07	14
M_1.5_F_lph_set_5	0	0.1875	1727.61	23.1694	1.01e-08	16
M_1.5_F_lph_set_6	0	0.1875	1716.4	11.9626	2.75e-06	14
M_1.5_F_qpt_set_2	0	0.21875	1754.4	49.9578	1.55e-14	8
M_1.5_F_qpt_set_3	0	0.1875	1728.19	23.7462	7.61e-09	9
M_1.5_F_qpt_set_4	0	0.1875	1711.74	7.30319	2.83e-05	11
M_1.5_F_qpt_set_5	0	0.25	1706.73	2.29494	0.000347013	10
M_1.5_F_qpt_set_6	0	0.25	1709.85	5.41302	7.31e-05	11
M_1.5_F_qph_set_2	0	0.1875	1751.18	46.7456	7.74e-14	7
M_1.5_F_qph_set_3	0	0.15625	1747.34	42.898	5.31e-13	14
M_1.5_F_qph_set_4	0	0.15625	1721.34	16.9031	2.34e-07	14
M_1.5_F_qph_set_5	0	0.25	1720.17	15.7356	4.21e-07	14
M_1.5_F_qph_set_6	0	0.25	1723.5	19.0624	7.98e-08	16
M_1.5_F_qth_set_2	0	0.21875	1755.09	50.6545	1.1e-14	9
M_1.5_F_qth_set_3	0	0.15625	1741.36	36.9226	1.06e-11	14
M_1.5_F_qth_set_4	0	0.21875	1734.48	30.0453	3.3e-10	19
M_1.5_F_qth_set_5	0	0.25	1738.09	33.6511	5.45e-11	20
M_1.5_F_qth_set_6	0	0.25	1726.42	21.9776	1.87e-08	18
M_1.5_F_pth_set_2	0	0.21875	1751.79	47.3498	5.79e-14	8
M_1.5_F_pth_set_3	0	0.15625	1745.36	40.9208	1.44e-12	15
M_1.5_F_pth_set_4	0	0.1875	1736	31.5642	1.55e-10	19
M_1.5_F_pth_set_5	0	0.1875	1734.26	29.8224	3.72e-10	19
M_1.5_F_pth_set_6	0	0.1875	1739.41	34.9681	2.84e-11	21
M_1.5_F_lqpt_set_2	0	0.21875	1751.97	47.535	5.31e-14	7
M_1.5_F_lqpt_set_3	0	0.1875	1728.26	23.8255	7.48e-09	9
M_1.5_F_lqpt_set_4	0	0.1875	1708.74	4.29617	0.00013026	10
M_1.5_F_lqpt_set_5	0	0.25	1706.8	2.36588	0.000342219	10
M_1.5_F_lqpt_set_6	0	0.25	1709.83	5.38725	7.56e-05	11
M_1.5_F_lqph_set_2	0	0.1875	1751.18	46.7456	7.91e-14	7
M_1.5_F_lqph_set_3	0	0.15625	1750.75	46.3119	9.84e-14	15
M_1.5_F_lqph_set_4	0	0.15625	1718.06	13.6227	1.24e-06	13
M_1.5_F_lqph_set_5	0	0.25	1723.39	18.9491	8.62e-08	15
M_1.5_F_lqph_set_6	0	0.25	1731.03	26.5899	1.89e-09	18
M_1.5_F_lqth_set_2	0	0.21875	1760.88	56.4421	6.24e-16	11
M_1.5_F_lqth_set_3	0	0.15625	1744.97	40.5342	1.78e-12	15
M_1.5_F_lqth_set_4	0	0.21875	1727.52	23.0804	1.1e-08	17
M_1.5_F_lqth_set_5	0	0.25	1726.79	22.3517	1.58e-08	17
M_1.5_F_lqth_set_6	0	0.25	1734.27	29.8333	3.76e-10	20
M_1.5_F_lpth_set_2	0	0.21875	1751.79	47.3498	5.92e-14	8
M_1.5_F_lpth_set_3	0	0.15625	1756.37	51.9327	5.99e-15	18
M_1.5_F_lpth_set_4	0	0.1875	1740.05	35.6141	2.1e-11	20
M_1.5_F_lpth_set_5	0	0.1875	1734.06	29.6211	4.2e-10	19
M_1.5_F_lpth_set_6	0	0.1875	1744	39.5645	2.91e-12	22
M_1.5_F_lqpth_set_2	0	0.21875	1754.74	50.2973	1.36e-14	9
M_1.5_F_lqpth_set_3	0	0.15625	1741.77	37.3317	8.92e-12	14
M_1.5_F_lqpth_set_4	0	0.1875	1731.75	27.3116	1.34e-09	18
M_1.5_F_lqpth_set_5	0	0.25	1730.18	25.7403	2.94e-09	18
M_1.5_F_lqpth_set_6	0	0.25	1743.48	39.0384	3.81e-12	22
M_1.75_F_l_set_2	0	0.15625	1782.07	77.6295	1.59e-20	2
M_1.75_F_l_set_3	0	0.15625	1781.26	76.8202	2.39e-20	3
M_1.75_F_l_set_4	0	0.1875	1757.63	53.1897	3.23e-15	4
M_1.75_F_l_set_5	0	0.09375	1748.78	44.345	2.7e-13	5
M_1.75_F_l_set_6	0	0.09375	1740.71	36.2757	1.53e-11	5
M_1.75_F_q_set_2	0	0.15625	1775.57	71.1299	4.13e-19	2
M_1.75_F_q_set_3	0	0.21875	1765.91	61.4671	5.18e-17	3
M_1.75_F_q_set_4	0	0.21875	1752.54	48.1009	4.14e-14	4
M_1.75_F_q_set_5	0	0.1875	1745.27	40.8335	1.57e-12	5
M_1.75_F_q_set_6	0	0.1875	1736.11	31.6698	1.54e-10	6
M_1.75_F_p_set_2	0	0.15625	1820.62	116.185	6.83e-29	1
M_1.75_F_p_set_3	0	0.21875	1803.93	99.4925	2.88e-25	3
M_1.75_F_p_set_4	0	0.125	1760.3	55.8649	8.59e-16	5
M_1.75_F_p_set_5	0	0.15625	1758.48	54.0393	2.14e-15	6
M_1.75_F_p_set_6	0	0.15625	1744.95	40.5139	1.86e-12	6
M_1.75_F_t_set_2	NA	0.1875	1752.02	47.5824	5.42e-14	7
M_1.75_F_t_set_3	NA	0.1875	1736.97	32.535	1e-10	11
M_1.75_F_t_set_4	0	0.1875	1730.66	26.223	2.36e-09	17
M_1.75_F_t_set_5	0	0.1875	1730.54	26.1018	2.51e-09	17
M_1.75_F_t_set_6	0	0.1875	1730.54	26.0968	2.52e-09	17
M_1.75_F_h_set_2	0	0.1875	1754.64	50.2029	1.47e-14	7
M_1.75_F_h_set_3	0	0.15625	1752.01	47.5704	5.49e-14	15
M_1.75_F_h_set_4	0	0.1875	1727.63	23.1887	1.08e-08	15
M_1.75_F_h_set_5	0	0.1875	1737.71	33.2743	7e-11	18
M_1.75_F_h_set_6	0	0.1875	1742.8	38.3635	5.5e-12	20
M_1.75_F_lq_set_2	0	0.15625	1774.07	69.6292	8.95e-19	3
M_1.75_F_lq_set_3	0	0.21875	1760.15	55.7109	9.43e-16	5
M_1.75_F_lq_set_4	0	0.21875	1737.61	33.1696	7.41e-11	6
M_1.75_F_lq_set_5	0	0.1875	1731.72	27.2793	1.41e-09	7
M_1.75_F_lq_set_6	0	0.1875	1732.69	28.2489	8.7e-10	8
M_1.75_F_lp_set_2	0	0.15625	1779.12	74.6766	7.21e-20	2
M_1.75_F_lp_set_3	0	0.15625	1777.78	73.3433	1.41e-19	3
M_1.75_F_lp_set_4	0	0.21875	1746.21	41.7692	1.01e-12	4
M_1.75_F_lp_set_5	0	0.09375	1738.61	34.1725	4.52e-11	6
M_1.75_F_lp_set_6	0	0.125	1737.73	33.2868	7.05e-11	7
M_1.75_F_lt_set_2	0	0.21875	1760.25	55.8066	9.09e-16	8
M_1.75_F_lt_set_3	0	0.21875	1737.57	33.1284	7.64e-11	11
M_1.75_F_lt_set_4	0	0.21875	1720.99	16.5474	3.05e-07	13
M_1.75_F_lt_set_5	0	0.09375	1707.79	3.35437	0.000223692	9
M_1.75_F_lt_set_6	0	0.09375	1710.78	6.34324	5.02e-05	10
M_1.75_F_lh_set_2	0	0.1875	1756.89	52.4495	4.9e-15	8
M_1.75_F_lh_set_3	0	0.15625	1759.85	55.415	1.11e-15	17
M_1.75_F_lh_set_4	0	0.1875	1731.02	26.5772	2.04e-09	16
M_1.75_F_lh_set_5	0	0.1875	1722.27	17.8263	1.62e-07	14
M_1.75_F_lh_set_6	0	0.1875	1726.27	21.8332	2.19e-08	16
M_1.75_F_qp_set_2	0	0.15625	1775.96	71.5163	3.57e-19	2
M_1.75_F_qp_set_3	0	0.21875	1757.43	52.9913	3.76e-15	5
M_1.75_F_qp_set_4	0	0.21875	1728.07	23.627	8.96e-09	5
M_1.75_F_qp_set_5	0	0.1875	1723.06	18.6208	1.1e-07	6
M_1.75_F_qp_set_6	0	0.21875	1726.19	21.7545	2.29e-08	7
M_1.75_F_qt_set_2	0	0.21875	1757.01	52.5756	4.65e-15	7
M_1.75_F_qt_set_3	0	0.21875	1731.67	27.2279	1.49e-09	9
M_1.75_F_qt_set_4	0	0.1875	1716.71	12.2677	2.64e-06	11
M_1.75_F_qt_set_5	0	0.21875	1716.28	11.8434	3.27e-06	11
M_1.75_F_qt_set_6	0	0.1875	1715.72	11.2858	4.32e-06	11
M_1.75_F_qh_set_2	0	0.1875	1756.87	52.4339	5.02e-15	8
M_1.75_F_qh_set_3	0	0.15625	1755.88	51.4422	8.26e-15	16
M_1.75_F_qh_set_4	0	0.1875	1734.67	30.2298	3.34e-10	17
M_1.75_F_qh_set_5	0	0.25	1734.05	29.6109	4.56e-10	17
M_1.75_F_qh_set_6	0	0.25	1733.58	29.1433	5.76e-10	18
M_1.75_F_pt_set_2	0	0.21875	1751.97	47.5297	5.87e-14	7
M_1.75_F_pt_set_3	0	0.1875	1733.08	28.6423	7.42e-10	10
M_1.75_F_pt_set_4	0	0.1875	1711.21	6.76993	4.17e-05	10
M_1.75_F_pt_set_5	0	0.125	1711.55	7.10918	3.53e-05	11
M_1.75_F_pt_set_6	0	0.125	1718.01	13.5721	1.39e-06	13
M_1.75_F_ph_set_2	0	0.1875	1757.42	52.9825	3.87e-15	8
M_1.75_F_ph_set_3	0	0.15625	1755.72	51.279	9.07e-15	16
M_1.75_F_ph_set_4	0	0.15625	1723.91	19.4724	7.33e-08	14
M_1.75_F_ph_set_5	0	0.1875	1725.94	21.5057	2.65e-08	15
M_1.75_F_ph_set_6	0	0.1875	1734.39	29.9495	3.9e-10	18
M_1.75_F_th_set_2	0	0.21875	1757.41	52.9662	3.92e-15	9
M_1.75_F_th_set_3	0	0.15625	1744.56	40.1237	2.41e-12	14
M_1.75_F_th_set_4	0	0.21875	1737.82	33.3784	7.05e-11	19
M_1.75_F_th_set_5	0	0.1875	1745.86	41.421	1.27e-12	21
M_1.75_F_th_set_6	0	0.1875	1744.51	40.0691	2.49e-12	21
M_1.75_F_lqp_set_2	0	0.15625	1774.38	69.9407	8.13e-19	2
M_1.75_F_lqp_set_3	0	0.21875	1758.79	54.3526	1.98e-15	5
M_1.75_F_lqp_set_4	0	0.21875	1730.33	25.8902	3e-09	5
M_1.75_F_lqp_set_5	0	0.1875	1724.4	19.9601	5.82e-08	6
M_1.75_F_lqp_set_6	0	0.21875	1727.36	22.9191	1.33e-08	7
M_1.75_F_lqt_set_2	0	0.21875	1757.53	53.0876	3.74e-15	7
M_1.75_F_lqt_set_3	0	0.21875	1734.58	30.1402	3.6e-10	10
M_1.75_F_lqt_set_4	0	0.1875	1710.62	6.18435	5.74e-05	9
M_1.75_F_lqt_set_5	0	0.1875	1710.68	6.24438	5.57e-05	10
M_1.75_F_lqt_set_6	0	0.1875	1713.97	9.53316	1.08e-05	11
M_1.75_F_lqh_set_2	0	0.1875	1754.82	50.3799	1.46e-14	7
M_1.75_F_lqh_set_3	0	0.15625	1752.46	48.0231	4.74e-14	15
M_1.75_F_lqh_set_4	0	0.1875	1731.14	26.702	2.02e-09	16
M_1.75_F_lqh_set_5	0	0.25	1726.18	21.7385	2.42e-08	15
M_1.75_F_lqh_set_6	0	0.25	1729.9	25.4621	3.77e-09	17
M_1.75_F_lpt_set_2	0	0.21875	1757.54	53.0991	3.76e-15	8
M_1.75_F_lpt_set_3	0	0.21875	1734.03	29.5939	4.79e-10	10
M_1.75_F_lpt_set_4	0	0.1875	1723.39	18.9531	9.8e-08	14
M_1.75_F_lpt_set_5	0	0.1875	1711.38	6.94459	3.98e-05	11
M_1.75_F_lpt_set_6	0	0.1875	1711.58	7.14317	3.6e-05	11
M_1.75_F_lph_set_2	0	0.1875	1757.42	52.9852	4.01e-15	8
M_1.75_F_lph_set_3	0	0.15625	1759.48	55.0455	1.43e-15	17
M_1.75_F_lph_set_4	0	0.15625	1727.34	22.9029	1.37e-08	15
M_1.75_F_lph_set_5	0	0.1875	1733.15	28.7152	7.5e-10	17
M_1.75_F_lph_set_6	0	0.1875	1726.93	22.488	1.69e-08	16
M_1.75_F_qpt_set_2	0	0.21875	1755.55	51.1061	1.03e-14	7
M_1.75_F_qpt_set_3	0	0.21875	1731.01	26.5756	2.19e-09	9
M_1.75_F_qpt_set_4	0	0.1875	1708.99	4.54632	0.00013342	9
M_1.75_F_qpt_set_5	0	0.25	1709	4.55744	0.000132834	10
M_1.75_F_qpt_set_6	0	0.25	1712.13	7.68624	2.78e-05	11
M_1.75_F_qph_set_2	0	0.1875	1757.73	53.2873	3.49e-15	8
M_1.75_F_qph_set_3	0	0.15625	1746.32	41.8785	1.05e-12	13
M_1.75_F_qph_set_4	0	0.15625	1720.05	15.6111	5.31e-07	13
M_1.75_F_qph_set_5	0	0.25	1721.9	17.4571	2.11e-07	14
M_1.75_F_qph_set_6	0	0.25	1730.42	25.9836	2.98e-09	17
M_1.75_F_qth_set_2	0	0.21875	1754.43	49.9942	1.82e-14	8
M_1.75_F_qth_set_3	0	0.15625	1751.3	46.8646	8.73e-14	16
M_1.75_F_qth_set_4	0	0.21875	1747.06	42.6199	7.3e-13	21
M_1.75_F_qth_set_5	0	0.25	1742.7	38.2632	6.45e-12	20
M_1.75_F_qth_set_6	0	0.25	1722.84	18.3977	1.33e-07	16
M_1.75_F_pth_set_2	0	0.21875	1752.25	47.813	5.46e-14	7
M_1.75_F_pth_set_3	0	0.15625	1748.31	43.8753	3.92e-13	15
M_1.75_F_pth_set_4	0	0.15625	1723.56	19.1176	9.32e-08	15
M_1.75_F_pth_set_5	0	0.1875	1733.09	28.6475	7.96e-10	18
M_1.75_F_pth_set_6	0	0.1875	1730.93	26.4929	2.34e-09	18
M_1.75_F_lqpt_set_2	0	0.21875	1755.82	51.3766	9.25e-15	7
M_1.75_F_lqpt_set_3	0	0.21875	1731.11	26.6724	2.14e-09	9
M_1.75_F_lqpt_set_4	0	0.1875	1706.34	1.9056	0.000512569	8
M_1.75_F_lqpt_set_5	0	0.25	1709.02	4.57865	0.000134842	10
M_1.75_F_lqpt_set_6	0	0.25	1712.12	7.67602	2.87e-05	11
M_1.75_F_lqph_set_2	0	0.1875	1757.73	53.2873	3.58e-15	8
M_1.75_F_lqph_set_3	0	0.15625	1746.4	41.9618	1.03e-12	13
M_1.75_F_lqph_set_4	0	0.15625	1726.67	22.2285	1.99e-08	15
M_1.75_F_lqph_set_5	0	0.25	1728.8	24.3581	6.88e-09	16
M_1.75_F_lqph_set_6	0	0.25	1742.65	38.2132	6.76e-12	20
M_1.75_F_lqth_set_2	0	0.21875	1754.9	50.4571	1.48e-14	8
M_1.75_F_lqth_set_3	0	0.15625	1748.02	43.5781	4.63e-13	15
M_1.75_F_lqth_set_4	0	0.21875	1742.71	38.2722	6.59e-12	20
M_1.75_F_lqth_set_5	0	0.25	1729.56	25.1229	4.73e-09	17
M_1.75_F_lqth_set_6	0	0.25	1738.22	33.7832	6.23e-11	20
M_1.75_F_lpth_set_2	0	0.21875	1752.25	47.813	5.6e-14	7
M_1.75_F_lpth_set_3	0	0.15625	1751.88	47.4441	6.75e-14	16
M_1.75_F_lpth_set_4	0	0.15625	1734.45	30.0082	4.13e-10	18
M_1.75_F_lpth_set_5	0	0.1875	1728.98	24.5374	6.38e-09	17
M_1.75_F_lpth_set_6	0	0.1875	1735.06	30.6166	3.06e-10	19
M_1.75_F_lqpth_set_2	0	0.21875	1760.61	56.1664	8.66e-16	10
M_1.75_F_lqpth_set_3	0	0.15625	1748.45	44.0097	3.78e-13	15
M_1.75_F_lqpth_set_4	0	0.15625	1730.34	25.9008	3.24e-09	17
M_1.75_F_lqpth_set_5	0	0.25	1732.57	28.1281	1.07e-09	18
M_1.75_F_lqpth_set_6	0	0.25	1726.99	22.5469	1.74e-08	17
M_2_F_l_set_2	0	0.15625	1782.1	77.6619	1.87e-20	2
M_2_F_l_set_3	0	0.15625	1781.3	76.8653	2.8e-20	3
M_2_F_l_set_4	0	0.1875	1757.69	53.2533	3.75e-15	4
M_2_F_l_set_5	0	0.09375	1748.93	44.4904	3e-13	5
M_2_F_l_set_6	0	0.09375	1740.87	36.4352	1.69e-11	5
M_2_F_q_set_2	0	0.15625	1775.61	71.1733	4.84e-19	2
M_2_F_q_set_3	0	0.21875	1765.98	61.5373	6e-17	3
M_2_F_q_set_4	0	0.21875	1752.63	48.1915	4.75e-14	4
M_2_F_q_set_5	0	0.1875	1745.49	41.0464	1.69e-12	5
M_2_F_q_set_6	0	0.1875	1736.34	31.9045	1.64e-10	6
M_2_F_p_set_2	0	0.15625	1820.67	116.235	7.99e-29	1
M_2_F_p_set_3	0	0.21875	1801.96	97.5219	9.27e-25	2
M_2_F_p_set_4	0	0.125	1766.94	62.4993	3.74e-17	5
M_2_F_p_set_5	0	0.15625	1769.37	64.9299	1.11e-17	7
M_2_F_p_set_6	0	0.15625	1747.16	42.7212	7.39e-13	6
M_2_F_t_set_2	NA	0.1875	1755.95	51.5135	9.12e-15	7
M_2_F_t_set_3	NA	0.1875	1735.64	31.1991	2.35e-10	9
M_2_F_t_set_4	NA	0.1875	1732.04	27.6046	1.42e-09	16
M_2_F_t_set_5	NA	0.1875	1731.94	27.497	1.5e-09	16
M_2_F_t_set_6	NA	0.1875	1731.93	27.4918	1.51e-09	16
M_2_F_h_set_2	0	0.1875	1758.76	54.3186	2.26e-15	8
M_2_F_h_set_3	0	0.15625	1747.05	42.6102	7.89e-13	13
M_2_F_h_set_4	0	0.1875	1733.55	29.1142	6.73e-10	16
M_2_F_h_set_5	0	0.1875	1732.96	28.5251	9.05e-10	16
M_2_F_h_set_6	0	0.1875	1726.74	22.2998	2.04e-08	15
M_2_F_lq_set_2	0	0.15625	1776.05	71.6082	4e-19	3
M_2_F_lq_set_3	0	0.21875	1762.07	57.6288	4.35e-16	4
M_2_F_lq_set_4	0	0.21875	1738.68	34.2438	5.22e-11	5
M_2_F_lq_set_5	0	0.1875	1735.3	30.8648	2.83e-10	7
M_2_F_lq_set_6	0	0.1875	1736.45	32.0146	1.59e-10	8
M_2_F_lp_set_2	0	0.15625	1779.28	74.8369	8.03e-20	2
M_2_F_lp_set_3	0	0.15625	1778.02	73.5833	1.5e-19	3
M_2_F_lp_set_4	0	0.21875	1749.04	44.5984	2.96e-13	5
M_2_F_lp_set_5	0	0.09375	1739.69	35.2481	3.18e-11	6
M_2_F_lp_set_6	0	0.125	1738.9	34.4593	4.73e-11	7
M_2_F_lt_set_2	0	0.21875	1757.87	53.433	3.59e-15	6
M_2_F_lt_set_3	0	0.21875	1735.54	31.1056	2.54e-10	9
M_2_F_lt_set_4	0	0.21875	1718.66	14.2197	1.18e-06	11
M_2_F_lt_set_5	0	0.09375	1710.13	5.68957	8.41e-05	9
M_2_F_lt_set_6	0	0.09375	1713.21	8.76768	1.81e-05	10
M_2_F_lh_set_2	0	0.1875	1755.74	51.3041	1.05e-14	7
M_2_F_lh_set_3	0	0.15625	1741.77	37.3314	1.14e-11	11
M_2_F_lh_set_4	0	0.1875	1726.19	21.7495	2.75e-08	14
M_2_F_lh_set_5	0	0.1875	1727.28	22.8425	1.6e-08	15
M_2_F_lh_set_6	0	0.1875	1733.07	28.634	8.83e-10	17
M_2_F_qp_set_2	0	0.15625	1776.1	71.661	4.01e-19	2
M_2_F_qp_set_3	0	0.21875	1761.84	57.3964	5.03e-16	5
M_2_F_qp_set_4	0	0.21875	1732.09	27.6529	1.45e-09	5
M_2_F_qp_set_5	0	0.21875	1726.42	21.9832	2.47e-08	6
M_2_F_qp_set_6	0	0.21875	1729.7	25.2631	4.8e-09	7
M_2_F_qt_set_2	0	0.21875	1758.09	53.6535	3.29e-15	6
M_2_F_qt_set_3	0	0.21875	1734.86	30.4247	3.65e-10	9
M_2_F_qt_set_4	0	0.1875	1714.97	10.5304	7.63e-06	9
M_2_F_qt_set_5	0	0.21875	1716.84	12.3974	3e-06	10
M_2_F_qt_set_6	0	0.1875	1715.34	10.8965	6.37e-06	10
M_2_F_qh_set_2	0	0.1875	1755.72	51.2798	1.09e-14	7
M_2_F_qh_set_3	0	0.15625	1747.64	43.1981	6.18e-13	13
M_2_F_qh_set_4	0	0.1875	1726.5	22.0646	2.4e-08	14
M_2_F_qh_set_5	0	0.25	1740.23	35.7897	2.52e-11	18
M_2_F_qh_set_6	0	0.25	1736.99	32.5529	1.27e-10	18
M_2_F_pt_set_2	0	0.1875	1752.55	48.1113	5.33e-14	6
M_2_F_pt_set_3	0	0.1875	1736.28	31.8414	1.82e-10	10
M_2_F_pt_set_4	0	0.1875	1713.9	9.46535	1.32e-05	10
M_2_F_pt_set_5	0	0.125	1714.28	9.84412	1.09e-05	11
M_2_F_pt_set_6	0	0.125	1717.67	13.2263	2.02e-06	12
M_2_F_ph_set_2	0	0.1875	1758.92	54.4826	2.22e-15	8
M_2_F_ph_set_3	0	0.15625	1747.55	43.114	6.55e-13	13
M_2_F_ph_set_4	0	0.15625	1719.77	15.3293	7.08e-07	12
M_2_F_ph_set_5	0	0.1875	1728.28	23.8395	1.01e-08	15
M_2_F_ph_set_6	0	0.1875	1742.16	37.7174	9.77e-12	19
M_2_F_th_set_2	0	0.21875	1756.34	51.9001	8.14e-15	8
M_2_F_th_set_3	0	0.15625	1740.4	35.9638	2.35e-11	12
M_2_F_th_set_4	0	0.21875	1726.25	21.8084	2.79e-08	15
M_2_F_th_set_5	0	0.1875	1725.71	21.2674	3.67e-08	15
M_2_F_th_set_6	0	0.1875	1735.11	30.67	3.34e-10	18
M_2_F_lqp_set_2	0	0.15625	1774.53	70.0915	9.2e-19	2
M_2_F_lqp_set_3	0	0.21875	1760.84	56.3976	8.67e-16	4
M_2_F_lqp_set_4	0	0.21875	1734.68	30.2407	4.16e-10	5
M_2_F_lqp_set_5	0	0.21875	1727.87	23.431	1.25e-08	6
M_2_F_lqp_set_6	0	0.21875	1728.3	23.8577	1.01e-08	6
M_2_F_lqt_set_2	0	0.21875	1757.96	53.5219	3.67e-15	6
M_2_F_lqt_set_3	0	0.21875	1735.06	30.6189	3.46e-10	9
M_2_F_lqt_set_4	0	0.1875	1710.71	6.26645	6.73e-05	8
M_2_F_lqt_set_5	0	0.1875	1713.08	8.6391	2.06e-05	10
M_2_F_lqt_set_6	0	0.1875	1713.64	9.20318	1.55e-05	10
M_2_F_lqh_set_2	0	0.1875	1756.31	51.8684	8.46e-15	7
M_2_F_lqh_set_3	0	0.15625	1744.65	40.2095	2.88e-12	12
M_2_F_lqh_set_4	0	0.1875	1729.66	25.218	5.2e-09	15
M_2_F_lqh_set_5	0	0.25	1731.37	26.9333	2.21e-09	16
M_2_F_lqh_set_6	0	0.25	1737.09	32.6532	1.27e-10	18
M_2_F_lpt_set_2	0	0.21875	1762.09	57.6547	4.73e-16	8
M_2_F_lpt_set_3	0	0.21875	1737.56	33.1209	1.01e-10	10
M_2_F_lpt_set_4	0	0.21875	1720.01	15.5747	6.51e-07	12
M_2_F_lpt_set_5	0	0.1875	1713.76	9.32067	1.49e-05	11
M_2_F_lpt_set_6	0	0.1875	1714.22	9.78567	1.18e-05	11
M_2_F_lph_set_2	0	0.1875	1758.92	54.4826	2.33e-15	8
M_2_F_lph_set_3	0	0.15625	1747.71	43.2732	6.33e-13	13
M_2_F_lph_set_4	0	0.15625	1726.02	21.5837	3.25e-08	14
M_2_F_lph_set_5	0	0.1875	1731.76	27.3242	1.85e-09	16
M_2_F_lph_set_6	0	0.1875	1738.23	33.7903	7.29e-11	18
M_2_F_qpt_set_2	0	0.21875	1759.71	55.2707	1.58e-15	7
M_2_F_qpt_set_3	0	0.21875	1734.06	29.617	5.89e-10	9
M_2_F_qpt_set_4	0	0.1875	1708.75	4.3133	0.000184305	8
M_2_F_qpt_set_5	0	0.21875	1708.26	3.8231	0.000235816	9
M_2_F_qpt_set_6	0	0.21875	1711.51	7.06778	4.66e-05	10
M_2_F_qph_set_2	0	0.1875	1759.27	54.8262	1.99e-15	8
M_2_F_qph_set_3	0	0.15625	1738.98	34.5423	5.06e-11	10
M_2_F_qph_set_4	0	0.15625	1722.36	17.9247	2.06e-07	13
M_2_F_qph_set_5	0	0.25	1731.11	26.6733	2.6e-09	16
M_2_F_qph_set_6	0	0.25	1741.58	37.136	1.39e-11	19
M_2_F_qth_set_2	0	0.21875	1756.32	51.8814	8.74e-15	8
M_2_F_qth_set_3	0	0.15625	1740.72	36.2789	2.14e-11	12
M_2_F_qth_set_4	0	0.21875	1730.07	25.6315	4.4e-09	16
M_2_F_qth_set_5	0	0.25	1730.06	25.6195	4.43e-09	16
[truncated: 611 more rows]
